# Supplementary material for: S,S′-(Pyridazine-3,6-di­yl)dithio­uronium dichloride methanol monosolvate
Source: Acta Crystallogr Sect E Struct Rep Online. 2011 May 20;67(Pt 6):o1477. doi: 10.1107/S1600536811018514 (PMC3120605; doi:10.1107/S1600536811018514)
Supplement: Supplementary file 1 [file e-67-o1477-sup1.cif]

##############################################################################
#                                                                            #
# This CIF contains the data in a paper accepted for publication in          #
# Acta Crystallographica Section E. It conforms to the requirements of       #
# Notes for Authors for Acta Crystallographica Section E, and has been       #
# peer reviewed under the auspices of the IUCr Commission on Journals.       #
#                                                                            #
# Full details of the Crystallographic Information File format               #
# are given in the paper "The Crystallographic Information File (CIF):       #
# a New Standard Archive File for Crystallography" by S. R. Hall, F. H.      #
# Allen and I. D. Brown [Acta Cryst. (1991), A47, 655-685].                  #
#                                                                            #
# The current version of the core CIF dictionary is obtainable from          #
# ftp://ftp.iucr.org/pub/cif_core.dic.                                       #
#                                                                            #
# Software is freely available for graphical display of the structure(s)     #
# in this CIF. For information consult the CIF software page                 #
# http://www.iucr.org/resources/cif/software.                                #
#                                                                            #
# This file may be used for bona fide research purposes within the           #
# scientific community so long as proper attribution is given to the journal # 
# article from which it was obtained.                                        #
#                                                                            #
##############################################################################
data_I
_audit_creation_method     SHELXL-97
_chemical_name_systematic
;
{Amino[(6-{[amino(iminiumyl)methyl]sulfanyl}pyridazin-3-
yl)sulfanyl]methylidene}azanium dichloride methanol monosolvate
;
_chemical_name_common
;
<i>S</i>,<i>S</i>'-(Pyridazine-3,6-diyl)dithiouronium dichloride methanol
monosolvate
;
_chemical_formula_moiety     'C6 H10 N6 S2 2+, 2(Cl -), C H4 O'
_chemical_formula_sum     'C7 H14 Cl2 N6 O S2'
_chemical_formula_iupac     'C6 H10 N6 S2 2+, 2Cl -, C H4 O'
_chemical_formula_weight     333.26
_chemical_melting_point     ?
_symmetry_cell_setting     triclinic
_symmetry_space_group_name_H-M     'P -1'
_symmetry_space_group_name_Hall     '-P 1'
loop_
    _symmetry_equiv_pos_as_xyz
    'x, y, z'
    '-x, -y, -z'
_cell_length_a     6.7457(2)
_cell_length_b     9.0234(3)
_cell_length_c     13.0165(4)
_cell_angle_alpha     104.148(2)
_cell_angle_beta     98.066(2)
_cell_angle_gamma     108.695(2)
_cell_volume     706.81(4)
_cell_formula_units_Z     2
_cell_measurement_reflns_used     32534
_cell_measurement_theta_min     1.66
_cell_measurement_theta_max     29.58
_cell_measurement_temperature     293(2)
_exptl_crystal_description     'plate'
_exptl_crystal_colour     'colourless'
_exptl_crystal_size_max     0.45
_exptl_crystal_size_mid     0.10
_exptl_crystal_size_min     0.05
_exptl_crystal_density_diffrn     1.566
_exptl_crystal_density_meas     ?
_exptl_crystal_density_method     'not measured'
_exptl_crystal_F_000     344
_exptl_absorpt_coefficient_mu     0.752
_exptl_absorpt_correction_type     integration
_exptl_absorpt_process_details     '(X-RED; Stoe & Cie, 2002)'
_exptl_absorpt_correction_T_min     0.7386
_exptl_absorpt_correction_T_max     0.9586
_exptl_special_details
;
;
_diffrn_ambient_temperature     293(2)
_diffrn_radiation_type     MoK\a
_diffrn_radiation_wavelength     0.71073
_diffrn_radiation_source     'sealed X-ray tube, long-fine focus'
_diffrn_radiation_monochromator     'plane graphite'
_diffrn_measurement_device_type     'Stoe IPDS 2'
_diffrn_measurement_device     '2-circle goniometer'
_diffrn_measurement_method     'rotation method'
_diffrn_detector_area_resol_mean     6.67
_diffrn_reflns_number     3234
_diffrn_reflns_av_R_equivalents     0.0712
_diffrn_reflns_av_sigmaI/netI     0.0158
_diffrn_reflns_theta_min     2.51
_diffrn_reflns_theta_max     27.50
_diffrn_reflns_theta_full     27.50
_diffrn_measured_fraction_theta_max     0.998
_diffrn_measured_fraction_theta_full     0.998
_diffrn_reflns_limit_h_min     -8
_diffrn_reflns_limit_h_max     8
_diffrn_reflns_limit_k_min     -11
_diffrn_reflns_limit_k_max     11
_diffrn_reflns_limit_l_min     0
_diffrn_reflns_limit_l_max     16
_diffrn_standards_number     ?
_diffrn_standards_interval_count     ?
_diffrn_standards_interval_time     ?
_diffrn_standards_decay_%     ?
_refine_special_details
;
Refinement of <i>F</i>^2^ against ALL reflections. The weighted <i>R</i>-factor
<i>wR</i> and goodness of fit <i>S</i> are based on <i>F</i>^2^, conventional
<i>R</i>-factors <i>R</i> are based on <i>F</i>, with <i>F</i> set to zero for
negative <i>F</i>^2^. The threshold expression of <i>F</i>^2^ >
2\s(<i>F</i>^2^) is used only for calculating <i>R</i>-factors(gt) <i>etc</i>.
and is not relevant to the choice of reflections for refinement.
<i>R</i>-factors based on <i>F</i>^2^ are statistically about twice as large
as those based on <i>F</i>, and <i>R</i>- factors based on ALL data will be
even larger.
;
_reflns_number_total     3234
_reflns_number_gt     2765
_reflns_threshold_expression     I>2\s(I)
_refine_ls_structure_factor_coef     Fsqd
_refine_ls_matrix_type     full
_refine_ls_R_factor_all     0.0379
_refine_ls_R_factor_gt     0.0299
_refine_ls_wR_factor_gt     0.0723
_refine_ls_wR_factor_ref     0.0745
_refine_ls_goodness_of_fit_ref     1.029
_refine_ls_restrained_S_all     1.029
_refine_ls_number_reflns     3234
_refine_ls_number_parameters     201
_refine_ls_number_restraints     0
_refine_ls_hydrogen_treatment     mixed
_refine_ls_weighting_scheme     calc
_refine_ls_weighting_details
         'calc w=1/[\s^2^(Fo^2^)+(0.0481P)^2^+0.1092P] where P=(Fo^2^+2Fc^2^)/3'
_atom_sites_solution_hydrogens     geom
_atom_sites_solution_primary     direct
_atom_sites_solution_secondary     difmap
_refine_ls_shift/su_max     0.001
_refine_ls_shift/su_mean     0.000
_refine_diff_density_max     0.265
_refine_diff_density_min     -0.331
_refine_ls_extinction_method     'SHELXL97 (Sheldrick, 2008)'
_refine_ls_extinction_coef     0.055(4)
_refine_ls_extinction_expression
                                  'Fc^*^=kFc[1+0.001xFc^2^\l^3^/sin(2\q)]^-1/4^'
loop_
    _atom_type_symbol
    _atom_type_description
    _atom_type_scat_dispersion_real
    _atom_type_scat_dispersion_imag
    _atom_type_scat_source
    'C' 'C' 0.0033 0.0016
                         'International Tables Vol C Tables 4.2.6.8 and 6.1.1.4'
    'H' 'H' 0.0000 0.0000
                         'International Tables Vol C Tables 4.2.6.8 and 6.1.1.4'
    'Cl' 'Cl' 0.1484 0.1585
                         'International Tables Vol C Tables 4.2.6.8 and 6.1.1.4'
    'N' 'N' 0.0061 0.0033
                         'International Tables Vol C Tables 4.2.6.8 and 6.1.1.4'
    'S' 'S' 0.1246 0.1234
                         'International Tables Vol C Tables 4.2.6.8 and 6.1.1.4'
    'O' 'O' 0.0106 0.0060
                         'International Tables Vol C Tables 4.2.6.8 and 6.1.1.4'
_computing_data_collection     'X-AREA (Stoe &Cie, 2002)'
_computing_cell_refinement     'X-AREA (Stoe &Cie, 2002)'
_computing_data_reduction     'X-RED32 (Stoe & Cie, 2002)'
_computing_structure_solution     'SHELXS97 (Sheldrick, 2008)'
_computing_structure_refinement     'SHELXL97 (Sheldrick, 2008)'
_computing_molecular_graphics     'XP (Siemens, 1994)'
_computing_publication_material     'SHELXTL (Sheldrick, 2008)'
loop_
    _atom_site_type_symbol
    _atom_site_label
    _atom_site_fract_x
    _atom_site_fract_y
    _atom_site_fract_z
    _atom_site_U_iso_or_equiv
    _atom_site_adp_type
    _atom_site_calc_flag
    _atom_site_refinement_flags
    _atom_site_occupancy
    _atom_site_symmetry_multiplicity
    _atom_site_disorder_assembly
    _atom_site_disorder_group
    Cl Cl1 0.46287(7) 0.17255(5) 0.64021(3) 0.03256(12) Uani d . 1 1 . .
    Cl Cl2 0.10144(7) 0.26455(6) 0.02016(4) 0.03622(12) Uani d . 1 1 . .
    O O1G 0.5002(2) -0.10500(17) 0.13659(11) 0.0364(3) Uani d . 1 1 . .
    C C1G 0.7040(4) 0.0147(3) 0.1460(2) 0.0570(6) Uani d . 1 1 . .
    H H1G1 0.7251 0.1146 0.2013 0.085 Uiso calc R 1 1 . .
    H H1G2 0.7098 0.0358 0.0775 0.085 Uiso calc R 1 1 . .
    H H1G3 0.8152 -0.0251 0.1658 0.085 Uiso calc R 1 1 . .
    H H1G 0.518(5) -0.132(4) 0.197(2) 0.059(8) Uiso d . 1 1 . .
    H H4B 0.434(4) 0.053(3) 0.357(2) 0.048(7) Uiso d . 1 1 . .
    H H5A 0.436(4) 0.388(3) 0.780(2) 0.037(6) Uiso d . 1 1 . .
    H H6B 0.410(4) 0.684(3) 0.992(2) 0.040(6) Uiso d . 1 1 . .
    H H3A 0.201(4) 0.137(3) 0.138(2) 0.046(6) Uiso d . 1 1 . .
    H H4A 0.441(5) 0.205(4) 0.439(2) 0.059(8) Uiso d . 1 1 . .
    H H5B 0.581(4) 0.541(3) 0.880(2) 0.047(7) Uiso d . 1 1 . .
    H H3B 0.330(4) 0.032(3) 0.169(2) 0.056(8) Uiso d . 1 1 . .
    H H6A 0.183(5) 0.646(3) 0.947(2) 0.049(7) Uiso d . 1 1 . .
    S S1 0.22215(7) 0.35351(5) 0.32279(3) 0.02800(11) Uani d . 1 1 . .
    S S2 0.02098(7) 0.37603(6) 0.77378(3) 0.03286(12) Uani d . 1 1 . .
    C C4 0.0693(2) 0.36263(19) 0.64195(12) 0.0231(3) Uani d . 1 1 . .
    N N1 0.2518(2) 0.48701(16) 0.53011(11) 0.0265(3) Uani d . 1 1 . .
    N N2 0.2047(2) 0.49603(17) 0.62795(11) 0.0284(3) Uani d . 1 1 . .
    C C3 -0.0424(3) 0.2143(2) 0.55821(13) 0.0277(3) Uani d . 1 1 . .
    H H3 -0.1409 0.1249 0.5703 0.033 Uiso calc R 1 1 . .
    C C1 0.1553(2) 0.34686(18) 0.44932(12) 0.0220(3) Uani d . 1 1 . .
    N N6 0.2904(3) 0.6233(2) 0.93770(13) 0.0357(3) Uani d . 1 1 . .
    C C6 0.2824(3) 0.50356(19) 0.85521(13) 0.0261(3) Uani d . 1 1 . .
    C C2 -0.0002(3) 0.2071(2) 0.45784(13) 0.0271(3) Uani d . 1 1 . .
    H H2 -0.0716 0.1135 0.3979 0.033 Uiso calc R 1 1 . .
    N N3 0.2723(3) 0.1075(2) 0.18987(12) 0.0352(3) Uani d . 1 1 . .
    N N5 0.4521(3) 0.4721(2) 0.83639(13) 0.0335(3) Uani d . 1 1 . .
    N N4 0.3980(3) 0.1435(2) 0.37169(13) 0.0308(3) Uani d . 1 1 . .
    C C5 0.3058(2) 0.18519(19) 0.29330(13) 0.0232(3) Uani d . 1 1 . .
loop_
    _atom_site_aniso_label
    _atom_site_aniso_U_11
    _atom_site_aniso_U_22
    _atom_site_aniso_U_33
    _atom_site_aniso_U_12
    _atom_site_aniso_U_13
    _atom_site_aniso_U_23
    Cl1 0.0377(2) 0.0308(2) 0.0310(2) 0.01700(17) 0.00766(16) 0.00711(15)
    Cl2 0.0359(2) 0.0417(2) 0.0307(2) 0.01407(18) 0.00600(16) 0.01193(17)
    O1G 0.0373(7) 0.0351(7) 0.0328(7) 0.0125(5) 0.0048(5) 0.0066(5)
    C1G 0.0417(12) 0.0504(13) 0.0699(16) 0.0099(10) 0.0192(11) 0.0091(11)
    S1 0.0392(2) 0.0296(2) 0.0249(2) 0.02017(17) 0.01270(15) 0.01233(15)
    S2 0.0286(2) 0.0409(2) 0.02151(19) 0.00569(17) 0.00775(15) 0.00506(16)
    C4 0.0239(7) 0.0251(7) 0.0206(7) 0.0111(6) 0.0049(5) 0.0048(6)
    N1 0.0314(7) 0.0223(6) 0.0244(6) 0.0086(5) 0.0073(5) 0.0064(5)
    N2 0.0342(7) 0.0230(6) 0.0238(6) 0.0080(5) 0.0072(5) 0.0031(5)
    C3 0.0261(7) 0.0244(7) 0.0266(8) 0.0038(6) 0.0067(6) 0.0050(6)
    C1 0.0227(7) 0.0237(7) 0.0213(7) 0.0114(6) 0.0048(5) 0.0066(5)
    N6 0.0434(9) 0.0308(7) 0.0275(7) 0.0142(7) 0.0051(7) 0.0009(6)
    C6 0.0317(8) 0.0237(7) 0.0216(7) 0.0090(6) 0.0048(6) 0.0075(6)
    C2 0.0259(7) 0.0240(7) 0.0228(7) 0.0042(6) 0.0030(6) 0.0003(6)
    N3 0.0454(9) 0.0423(8) 0.0237(7) 0.0263(7) 0.0087(6) 0.0063(6)
    N5 0.0305(8) 0.0345(8) 0.0320(7) 0.0130(6) 0.0045(6) 0.0044(6)
    N4 0.0393(8) 0.0321(7) 0.0255(7) 0.0203(6) 0.0062(6) 0.0077(6)
    C5 0.0230(7) 0.0230(7) 0.0243(7) 0.0081(5) 0.0085(5) 0.0074(6)
_geom_special_details
;
All s.u.'s (except the s.u. in the dihedral angle between two l.s. planes) are
estimated using the full covariance matrix. The cell s.u.'s are taken into
account individually in the estimation of s.u.'s in distances, angles and
torsion angles; correlations between s.u.'s in cell parameters are only used
when they are defined by crystal symmetry. An approximate (isotropic)
treatment of cell s.u.'s is used for estimating s.u.'s involving l.s. planes.
;
loop_
    _geom_bond_atom_site_label_1
    _geom_bond_atom_site_label_2
    _geom_bond_site_symmetry_2
    _geom_bond_distance
    _geom_bond_publ_flag
    O1G C1G . 1.417(3) ?
    O1G H1G . 0.89(3) ?
    C1G H1G1 . 0.9600 ?
    C1G H1G2 . 0.9600 ?
    C1G H1G3 . 0.9600 ?
    S1 C5 . 1.7603(16) ?
    S1 C1 . 1.7775(15) ?
    S2 C6 . 1.7709(17) ?
    S2 C4 . 1.7738(15) ?
    C4 N2 . 1.329(2) ?
    C4 C3 . 1.399(2) ?
    N1 C1 . 1.326(2) ?
    N1 N2 . 1.3450(19) ?
    C3 C2 . 1.366(2) ?
    C3 H3 . 0.9300 ?
    C1 C2 . 1.398(2) ?
    N6 C6 . 1.305(2) ?
    N6 H6B . 0.90(3) ?
    N6 H6A . 0.83(3) ?
    C6 N5 . 1.305(2) ?
    C2 H2 . 0.9300 ?
    N3 C5 . 1.306(2) ?
    N3 H3A . 0.92(3) ?
    N3 H3B . 0.89(3) ?
    N5 H5A . 0.89(2) ?
    N5 H5B . 0.90(3) ?
    N4 C5 . 1.315(2) ?
    N4 H4B . 0.91(3) ?
    N4 H4A . 0.86(3) ?
loop_
    _geom_angle_atom_site_label_1
    _geom_angle_atom_site_label_2
    _geom_angle_atom_site_label_3
    _geom_angle_site_symmetry_1
    _geom_angle_site_symmetry_3
    _geom_angle
    _geom_angle_publ_flag
    C1G O1G H1G . . 103.6(19) ?
    O1G C1G H1G1 . . 109.5 ?
    O1G C1G H1G2 . . 109.5 ?
    H1G1 C1G H1G2 . . 109.5 ?
    O1G C1G H1G3 . . 109.5 ?
    H1G1 C1G H1G3 . . 109.5 ?
    H1G2 C1G H1G3 . . 109.5 ?
    C5 S1 C1 . . 100.19(7) ?
    C6 S2 C4 . . 99.98(8) ?
    N2 C4 C3 . . 123.90(14) ?
    N2 C4 S2 . . 117.88(11) ?
    C3 C4 S2 . . 118.18(12) ?
    C1 N1 N2 . . 118.93(13) ?
    C4 N2 N1 . . 119.05(13) ?
    C2 C3 C4 . . 116.86(15) ?
    C2 C3 H3 . . 121.6 ?
    C4 C3 H3 . . 121.6 ?
    N1 C1 C2 . . 124.05(14) ?
    N1 C1 S1 . . 114.57(11) ?
    C2 C1 S1 . . 121.20(12) ?
    C6 N6 H6B . . 123.2(15) ?
    C6 N6 H6A . . 122.6(19) ?
    H6B N6 H6A . . 114(2) ?
    N6 C6 N5 . . 123.12(17) ?
    N6 C6 S2 . . 115.38(14) ?
    N5 C6 S2 . . 121.38(13) ?
    C3 C2 C1 . . 116.94(14) ?
    C3 C2 H2 . . 121.5 ?
    C1 C2 H2 . . 121.5 ?
    C5 N3 H3A . . 120.2(16) ?
    C5 N3 H3B . . 120.0(18) ?
    H3A N3 H3B . . 120(2) ?
    C6 N5 H5A . . 119.1(15) ?
    C6 N5 H5B . . 117.8(16) ?
    H5A N5 H5B . . 123(2) ?
    C5 N4 H4B . . 121.2(17) ?
    C5 N4 H4A . . 122(2) ?
    H4B N4 H4A . . 116(3) ?
    N3 C5 N4 . . 123.08(15) ?
    N3 C5 S1 . . 115.75(13) ?
    N4 C5 S1 . . 121.17(12) ?
loop_
    _geom_torsion_atom_site_label_1
    _geom_torsion_atom_site_label_2
    _geom_torsion_atom_site_label_3
    _geom_torsion_atom_site_label_4
    _geom_torsion_site_symmetry_1
    _geom_torsion_site_symmetry_2
    _geom_torsion_site_symmetry_3
    _geom_torsion_site_symmetry_4
    _geom_torsion
    _geom_torsion_publ_flag
    C6 S2 C4 N2 . . . . -37.51(14) ?
    C6 S2 C4 C3 . . . . 144.58(13) ?
    C3 C4 N2 N1 . . . . -5.3(2) ?
    S2 C4 N2 N1 . . . . 176.96(11) ?
    C1 N1 N2 C4 . . . . 2.6(2) ?
    N2 C4 C3 C2 . . . . 2.9(2) ?
    S2 C4 C3 C2 . . . . -179.32(13) ?
    N2 N1 C1 C2 . . . . 2.3(2) ?
    N2 N1 C1 S1 . . . . 177.35(11) ?
    C5 S1 C1 N1 . . . . 126.26(12) ?
    C5 S1 C1 C2 . . . . -58.54(14) ?
    C4 S2 C6 N6 . . . . 134.58(13) ?
    C4 S2 C6 N5 . . . . -49.21(15) ?
    C4 C3 C2 C1 . . . . 1.9(2) ?
    N1 C1 C2 C3 . . . . -4.5(2) ?
    S1 C1 C2 C3 . . . . -179.24(12) ?
    C1 S1 C5 N3 . . . . 149.37(13) ?
    C1 S1 C5 N4 . . . . -31.32(15) ?
loop_
    _geom_hbond_atom_site_label_D
    _geom_hbond_atom_site_label_H
    _geom_hbond_atom_site_label_A
    _geom_hbond_site_symmetry_A
    _geom_hbond_distance_DH
    _geom_hbond_distance_HA
    _geom_hbond_distance_DA
    _geom_hbond_angle_DHA
    O1G H1G Cl1 2_656 0.89(3) 2.22(3) 3.1038(15) 171(3)
    N3 H3A Cl2 . 0.92(3) 2.28(3) 3.1746(17) 166(2)
    N3 H3B O1G . 0.89(3) 1.95(3) 2.839(2) 171(3)
    N4 H4A Cl1 . 0.86(3) 2.70(3) 3.3950(16) 139(2)
    N4 H4B Cl1 2_656 0.91(3) 2.36(3) 3.2522(15) 167(2)
    N5 H5A Cl1 . 0.89(2) 2.39(2) 3.2614(16) 170(2)
    N5 H5B Cl2 2_666 0.90(3) 2.25(3) 3.1413(17) 173(2)
    N6 H6A Cl2 2_566 0.83(3) 2.36(3) 3.1878(19) 175(3)
    N6 H6B O1G 1_566 0.90(3) 2.17(2) 2.891(2) 136(2)
data_global
_journal_date_recd_electronic     2011-05-05
_journal_date_accepted     2011-05-16
_journal_name_full     'Acta Crystallographica, Section E'
_journal_year     2011
_journal_volume     67
_journal_issue      6
_journal_page_first     o1477
_journal_page_last     o1477
_journal_paper_category     QO
_journal_coeditor_code     FJ2416
_publ_contact_author_name     'Samat Talipov'
_publ_contact_author_address
;
Institute of Bioorganic Chemistry
Academy of Sciences of Uzbekistan
M.Ulugbek Str, 83
100125 Tashkent
Uzbekistan
;
_publ_contact_author_email     'samat_talipov@yahoo.com'
_publ_contact_author_fax     '+998372627063'
_publ_contact_author_phone     '+998372628906'
_publ_section_title
;
<i>S</i>,<i>S</i>'-(Pyridazine-3,6-diyl)dithiouronium dichloride methanol
monosolvate
;
loop_
    _publ_author_name
    _publ_author_footnote
    _publ_author_address
    'H\"ubscher, J\"org' .
;
Institut f\"ur Organische Chemie
TU Bergakademie Freiberg
Leipziger Strasse 29
D-09596 Freiberg/Sachsen
Germany
;
    'Izotova, Lidiya' .
;
Institute of Bioorganic Chemistry
Academy of Sciences of Uzbekistan
M. Ulugbek Str. 83
100125 Tashkent
Uzbekistan
;
    'Talipov, Samat' .
;
Institute of Bioorganic Chemistry
Academy of Sciences of Uzbekistan
M. Ulugbek Str. 83
100125 Tashkent
Uzbekistan
;
    'Katzsch, Felix' .
;
Institut f\"ur Organische Chemie
TU Bergakademie Freiberg
Leipziger Strasse 29
D-09596 Freiberg/Sachsen
Germany
;
    'Weber, Edwin' .
;
Institut f\"ur Organische Chemie
TU Bergakademie Freiberg
Leipziger Strasse 29
D-09596 Freiberg/Sachsen
Germany
;
