# Supplementary material for: S,S′-(Pyridazine-3,6-di­yl)dithio­uronium dichloride methanol monosolvate
Source: Acta Crystallogr Sect E Struct Rep Online. 2011 May 20;67(Pt 6):o1477. doi: 10.1107/S1600536811018514 (PMC3120605; doi:10.1107/S1600536811018514)
Supplement: Supplementary file 2 [file e-67-o1477-Isup2.hkl]

# 
# h,k,l, Fc-squared, Fo-squared, sigma(Fo-squared) and status flag 
# 
data_I
_shelx_title ' JOHU_01' 
_shelx_refln_list_code          4 
_shelx_F_calc_maximum       85.63 
_exptl_crystal_F_000       344.00 
_reflns_d_resolution_high  0.7697 
 
loop_ 
 _symmetry_equiv_pos_as_xyz 
 'x, y, z' 
 '-x, -y, -z' 
 
_cell_length_a     6.7457 
_cell_length_b     9.0234 
_cell_length_c    13.0165 
_cell_angle_alpha 104.148 
_cell_angle_beta   98.066 
_cell_angle_gamma 108.695 
 
_shelx_F_squared_multiplier     1.000 
 
loop_ 
 _refln_index_h 
 _refln_index_k 
 _refln_index_l 
 _refln_F_squared_calc 
 _refln_F_squared_meas 
 _refln_F_squared_sigma 
 _refln_observed_status 
   1   0   0      133.60      131.29      6.84 o 
   2   0   0      222.68      206.28      5.42 o 
   3   0   0       36.44       29.51      3.88 o 
   4   0   0     1658.07     1707.31      6.25 o 
   5   0   0       30.20       35.23      3.91 o 
   6   0   0        4.98        4.62      3.23 o 
   7   0   0       10.41        6.89      3.00 o 
   8   0   0        2.83        2.15      2.73 o 
  -8   1   0       58.10       53.42      2.71 o 
  -7   1   0        1.17        3.49      2.99 o 
  -6   1   0        1.21        1.39      3.40 o 
  -5   1   0        0.77        0.18      3.86 o 
  -4   1   0      439.15      464.34      4.60 o 
  -3   1   0      586.28      571.57      5.07 o 
  -2   1   0     1902.49     1876.19      8.73 o 
  -1   1   0      320.98      291.29      6.94 o 
   0   1   0     1674.77     1860.61     14.02 o 
   2   1   0       29.37       29.06      4.98 o 
   3   1   0      669.46      670.43      5.15 o 
   4   1   0       17.16       15.89      3.81 o 
   5   1   0      754.24      757.05      5.04 o 
   6   1   0       61.58       58.52      3.48 o 
   7   1   0        0.98        5.83      2.91 o 
  -8   2   0        6.72        5.89      2.72 o 
  -7   2   0        7.26        5.22      3.05 o 
  -6   2   0      478.41      498.24      4.30 o 
  -5   2   0        2.06        7.34      3.41 o 
  -4   2   0      101.66      109.00      3.90 o 
  -3   2   0       15.05       24.84      3.91 o 
  -1   2   0     2147.82     2124.87     10.93 o 
   0   2   0      345.57      367.76      7.90 o 
   1   2   0      604.57      581.17      6.28 o 
   2   2   0       97.24      102.14      4.84 o 
   3   2   0       11.42       11.03      4.01 o 
   4   2   0      276.24      280.74      4.54 o 
   5   2   0       88.42       94.37      3.71 o 
   6   2   0      289.47      294.53      3.67 o 
   7   2   0        5.95        4.45      2.42 o 
  -8   3   0       89.56       87.82      2.93 o 
  -7   3   0        9.14       13.37      3.23 o 
  -6   3   0      255.83      258.94      3.80 o 
  -5   3   0      596.91      599.44      4.40 o 
  -4   3   0      412.57      427.05      4.43 o 
  -2   3   0     1264.27     1183.30      6.54 o 
  -1   3   0     4701.03     4964.25     12.11 o 
   0   3   0      463.27      465.35      6.34 o 
   1   3   0     2358.37     2466.46      8.53 o 
   2   3   0       74.46       69.50      4.10 o 
   3   3   0      223.00      220.10      4.16 o 
   4   3   0        2.56        0.00      3.69 o 
   5   3   0        7.54        3.47      3.36 o 
   6   3   0      115.15      114.09      3.26 o 
  -8   4   0        0.18        2.33      2.81 o 
  -7   4   0       69.45       76.10      3.09 o 
  -6   4   0       22.13       23.38      3.15 o 
  -5   4   0      621.52      601.90      4.18 o 
  -4   4   0      148.72      122.71      3.57 o 
  -3   4   0      178.83      214.96      4.31 o 
  -2   4   0      442.60      466.53      4.80 o 
  -1   4   0      150.86      158.80      4.63 o 
   0   4   0      653.82      606.49      5.27 o 
   1   4   0       12.76       12.63      4.38 o 
   2   4   0     1073.91     1109.60      5.59 o 
   3   4   0        6.22        7.79      3.54 o 
   4   4   0      404.88      447.06      4.33 o 
   5   4   0       41.82       42.63      3.30 o 
   6   4   0      185.27      169.59      2.87 o 
  -8   5   0       27.88       29.25      2.95 o 
  -7   5   0       35.82       34.24      2.88 o 
  -6   5   0        1.39        2.54      3.10 o 
  -5   5   0       56.70       54.92      3.27 o 
  -4   5   0      571.76      553.05      4.40 o 
  -3   5   0      860.41      834.30      5.01 o 
  -2   5   0      943.70      978.64      5.48 o 
  -1   5   0       39.93       42.44      3.69 o 
   0   5   0       22.99       21.15      3.82 o 
   1   5   0      489.46      482.36      4.71 o 
   2   5   0      176.69      181.39      4.16 o 
   3   5   0      150.38      157.31      3.60 o 
   4   5   0        2.48        2.00      3.22 o 
   5   5   0      142.40      141.17      3.25 o 
  -8   6   0       44.63       50.42      2.75 o 
  -7   6   0       69.11       70.13      3.07 o 
  -6   6   0      162.26      168.11      3.24 o 
  -5   6   0      258.91      254.67      3.70 o 
  -4   6   0      225.75      213.52      3.90 o 
  -3   6   0      217.27      221.03      4.23 o 
  -2   6   0       48.29       51.21      3.49 o 
  -1   6   0      414.49      421.34      4.46 o 
   0   6   0      860.03      895.60      5.36 o 
   1   6   0      205.47      222.79      4.40 o 
   2   6   0      206.08      205.00      4.08 o 
   3   6   0       10.32       10.87      3.29 o 
   4   6   0      118.10      122.72      3.67 o 
   5   6   0        2.77        1.28      3.12 o 
  -8   7   0       24.54       30.91      2.75 o 
  -7   7   0      181.00      186.57      3.37 o 
  -6   7   0      128.47      136.79      3.53 o 
  -5   7   0       62.46       70.82      3.22 o 
  -4   7   0     2006.68     2085.43      6.65 o 
  -3   7   0       51.63       48.49      3.69 o 
  -2   7   0        4.82        9.51      3.73 o 
  -1   7   0      154.82      157.40      3.76 o 
   0   7   0      648.90      668.85      5.07 o 
   1   7   0      282.20      294.48      3.72 o 
   2   7   0      275.40      290.56      3.80 o 
   3   7   0        1.64        3.61      2.97 o 
   4   7   0       16.92       15.16      2.81 o 
  -7   8   0        0.02        1.75      2.76 o 
  -6   8   0      253.96      248.26      3.22 o 
  -5   8   0        0.11        3.22      3.20 o 
  -4   8   0      113.89      132.56      3.50 o 
  -3   8   0      680.11      700.82      4.67 o 
  -2   8   0      188.08      207.50      3.63 o 
  -1   8   0       51.46       57.99      3.44 o 
   0   8   0      473.46      475.90      3.97 o 
   1   8   0      395.27      402.00      3.71 o 
   2   8   0       12.73       15.85      3.07 o 
   3   8   0       42.03       47.81      2.97 o 
  -7   9   0       75.69       84.87      2.71 o 
  -6   9   0      188.68      179.21      3.27 o 
  -5   9   0      185.92      183.16      3.65 o 
  -4   9   0       31.68       32.11      3.09 o 
  -3   9   0       20.32       16.31      3.34 o 
  -2   9   0       26.69       28.27      3.05 o 
  -1   9   0      173.75      182.40      3.42 o 
   0   9   0      131.13      135.52      3.48 o 
   1   9   0       37.75       41.41      2.96 o 
   2   9   0       94.09       92.27      2.81 o 
  -6  10   0       93.95       94.81      3.22 o 
  -5  10   0      320.46      296.08      3.78 o 
  -4  10   0       72.57       71.85      3.10 o 
  -3  10   0        1.73        0.00      2.78 o 
  -2  10   0        4.75        3.81      2.93 o 
  -1  10   0       86.54       88.39      3.06 o 
   0  10   0        3.09        2.96      2.40 o 
   1  10   0       18.05       17.45      2.57 o 
  -5  11   0       43.11       40.94      3.23 o 
  -4  11   0       74.17       71.50      3.00 o 
  -3  11   0       47.91       42.85      2.90 o 
  -2  11   0        3.21        8.05      2.70 o 
   1 -11   1       27.45       28.76      2.82 o 
   2 -11   1        6.28       10.31      2.90 o 
   3 -11   1      297.02      262.83      3.14 o 
   4 -11   1      117.67      116.65      3.09 o 
   5 -11   1       11.55       15.38      2.96 o 
  -1 -10   1      149.21      142.98      3.09 o 
   0 -10   1       74.95       69.73      2.73 o 
   1 -10   1       13.32       14.92      2.76 o 
   2 -10   1       35.71       38.67      3.10 o 
   3 -10   1      235.14      239.52      3.48 o 
   4 -10   1        3.62        2.13      3.21 o 
   5 -10   1      146.28      149.30      3.48 o 
   6 -10   1       55.89       54.75      2.94 o 
  -2  -9   1       24.60       21.98      3.03 o 
  -1  -9   1       14.62       11.38      2.72 o 
   0  -9   1        0.14        0.00      3.25 o 
   1  -9   1     1102.00     1108.68      5.03 o 
   2  -9   1       45.17       53.73      3.33 o 
   3  -9   1       20.05       19.27      3.17 o 
   4  -9   1      228.31      229.71      3.65 o 
   5  -9   1       80.46       80.84      3.18 o 
   6  -9   1       77.38       79.51      3.01 o 
   7  -9   1      119.37      118.95      2.90 o 
  -3  -8   1       55.69       57.95      3.22 o 
  -2  -8   1        1.45        2.24      2.66 o 
  -1  -8   1       78.62       78.67      3.10 o 
   0  -8   1       16.30       22.08      3.52 o 
   1  -8   1       67.29       71.90      3.50 o 
   2  -8   1     1127.62     1142.67      4.93 o 
   3  -8   1        1.82       16.31      3.48 o 
   4  -8   1       59.06       55.36      3.03 o 
   5  -8   1      559.93      581.42      4.22 o 
   6  -8   1       80.15       72.64      3.01 o 
   7  -8   1       13.21       11.54      2.64 o 
  -4  -7   1       48.28       51.26      3.09 o 
  -3  -7   1      253.10      249.84      3.91 o 
  -2  -7   1        3.01       10.53      3.21 o 
  -1  -7   1     1011.54     1041.67      4.78 o 
   0  -7   1      291.67      282.78      4.13 o 
   1  -7   1      565.67      576.68      4.38 o 
   2  -7   1      116.80      109.88      3.72 o 
   3  -7   1      161.33      156.84      3.68 o 
   4  -7   1       25.03       40.99      3.86 o 
   5  -7   1       12.22       16.45      3.34 o 
   6  -7   1      117.51      116.75      3.40 o 
   7  -7   1       30.64       29.51      2.90 o 
   8  -7   1        0.82        0.63      2.80 o 
  -5  -6   1       31.39       39.26      2.96 o 
  -4  -6   1        0.07        1.12      3.29 o 
  -3  -6   1       13.07       24.58      3.65 o 
  -2  -6   1      102.94      106.22      4.26 o 
  -1  -6   1       30.74       27.80      3.58 o 
   0  -6   1     1183.51     1204.84      5.61 o 
   1  -6   1      808.46      784.51      4.86 o 
   2  -6   1     1148.25     1113.40      5.48 o 
   3  -6   1      120.15      110.38      3.60 o 
   4  -6   1        1.28        0.00      3.15 o 
   5  -6   1       79.31       82.20      3.55 o 
   6  -6   1        0.64        0.00      2.97 o 
   7  -6   1       38.75       41.74      2.84 o 
   8  -6   1        0.14        2.56      2.82 o 
  -5  -5   1       28.17       29.52      3.19 o 
  -4  -5   1        0.61        0.00      3.58 o 
  -3  -5   1      129.00      135.14      3.90 o 
  -2  -5   1        7.98       13.17      3.89 o 
  -1  -5   1      148.01      139.80      3.91 o 
   0  -5   1      301.00      307.73      4.52 o 
   1  -5   1      941.42      977.44      5.80 o 
   2  -5   1      314.93      301.57      4.46 o 
   3  -5   1     1955.82     1968.76      6.55 o 
   4  -5   1        8.75       25.66      3.68 o 
   5  -5   1      165.47      159.28      3.78 o 
   6  -5   1        2.02        0.89      3.21 o 
   7  -5   1       50.97       50.81      2.88 o 
   8  -5   1       25.79       27.47      2.91 o 
  -6  -4   1        0.32        0.00      3.13 o 
  -5  -4   1       19.62       22.38      2.96 o 
  -4  -4   1       21.49       20.59      3.14 o 
  -3  -4   1       19.19       29.59      3.56 o 
  -2  -4   1      287.57      295.57      4.30 o 
  -1  -4   1      792.59      801.92      6.06 o 
   0  -4   1     1452.46     1353.01      6.53 o 
   1  -4   1      948.20      906.50      5.95 o 
   2  -4   1       18.49       36.96      4.09 o 
   3  -4   1     2942.42     3092.82      7.67 o 
   4  -4   1      888.98      917.38      5.02 o 
   5  -4   1       11.17        9.57      3.68 o 
   6  -4   1      493.91      484.02      4.05 o 
   7  -4   1      185.54      184.76      3.32 o 
   8  -4   1       93.73       85.22      2.95 o 
  -7  -3   1       22.56       28.91      2.41 o 
  -6  -3   1      110.22      112.01      3.52 o 
  -5  -3   1       17.96       20.80      2.96 o 
  -4  -3   1      212.47      212.96      4.17 o 
  -3  -3   1       11.19       12.51      3.82 o 
  -2  -3   1        0.27       12.90      3.99 o 
  -1  -3   1      412.72      387.84      5.27 o 
   0  -3   1      761.02      674.48      6.41 o 
   1  -3   1     3493.36     3553.35     10.19 o 
   2  -3   1     3072.18     3007.85      8.98 o 
   3  -3   1       32.56       45.86      3.90 o 
   4  -3   1      590.14      626.78      4.73 o 
   5  -3   1      197.45      195.05      3.66 o 
   6  -3   1        2.54        3.31      3.42 o 
   7  -3   1       64.67       60.28      3.16 o 
   8  -3   1      225.93      211.68      3.25 o 
  -7  -2   1      175.43      159.28      3.06 o 
  -6  -2   1       43.25       36.66      3.11 o 
  -5  -2   1      121.35      128.51      3.78 o 
  -4  -2   1       13.51       17.30      3.92 o 
  -3  -2   1     5580.53     6249.67     11.21 o 
  -2  -2   1       95.23      104.70      4.30 o 
  -1  -2   1     1990.98     1917.82      9.11 o 
   0  -2   1      378.55      293.37      8.19 o 
   1  -2   1     5684.83     6191.16     16.04 o 
   2  -2   1     3583.45     3619.85     10.56 o 
   3  -2   1      592.50      566.64      4.92 o 
   4  -2   1      561.56      562.78      4.54 o 
   5  -2   1      160.45      165.14      3.85 o 
   6  -2   1      426.93      445.06      4.14 o 
   7  -2   1      166.03      171.32      3.46 o 
   8  -2   1        0.96        1.39      2.76 o 
  -7  -1   1        6.71        7.38      2.75 o 
  -6  -1   1       40.47       45.32      3.43 o 
  -5  -1   1      130.55      143.08      3.78 o 
  -4  -1   1      133.80      129.51      4.21 o 
  -3  -1   1      293.01      288.34      4.26 o 
  -1  -1   1     2102.98     2079.06     11.37 o 
   0  -1   1       48.07       35.76      7.61 o 
   1  -1   1      331.17      260.73      7.44 o 
   2  -1   1     3968.19     3920.49     11.33 o 
   3  -1   1        1.38        0.00      4.12 o 
   4  -1   1       18.67       15.08      3.91 o 
   5  -1   1       33.52       34.24      3.76 o 
   6  -1   1      119.13      117.16      3.68 o 
   7  -1   1      289.16      282.24      3.62 o 
   8  -1   1       38.96       33.58      2.73 o 
  -8   0   1        0.64        9.19      2.62 o 
  -7   0   1      118.63      114.88      3.23 o 
  -6   0   1        5.45        4.35      3.29 o 
  -5   0   1     1531.03     1601.98      5.94 o 
  -4   0   1      321.17      327.65      4.26 o 
  -3   0   1      335.56      334.51      4.57 o 
  -2   0   1        0.10        0.00      4.81 o 
  -1   0   1       21.08       23.09      6.32 o 
   1   0   1      174.97      132.65      7.95 o 
   2   0   1       70.87       67.90      4.68 o 
   3   0   1      909.38      845.33      5.53 o 
   4   0   1      124.38      143.83      4.30 o 
   5   0   1       69.47       74.88      3.80 o 
   6   0   1       86.04       81.97      3.41 o 
   7   0   1      196.93      198.26      3.35 o 
  -8   1   1       56.05       53.60      2.90 o 
  -7   1   1       56.72       58.18      2.98 o 
  -6   1   1      107.96      112.19      3.58 o 
  -5   1   1        4.38       13.81      3.72 o 
  -4   1   1     2611.70     2657.24      7.38 o 
  -3   1   1       94.83       75.48      4.20 o 
  -2   1   1     4733.49     4965.15     12.70 o 
  -1   1   1      261.67      241.74      6.60 o 
   0   1   1       44.85       50.98      7.04 o 
   1   1   1       60.29       38.05      6.81 o 
   2   1   1       47.15       56.16      4.62 o 
   3   1   1     1016.62     1016.31      6.01 o 
   4   1   1      180.67      180.22      3.98 o 
   5   1   1        0.76        0.00      3.52 o 
   6   1   1        6.48       11.89      3.21 o 
   7   1   1        0.25        0.51      2.59 o 
  -8   2   1        5.75        4.51      2.73 o 
  -7   2   1       45.49       52.11      3.14 o 
  -6   2   1      178.28      188.45      3.60 o 
  -5   2   1        6.26        3.05      3.44 o 
  -4   2   1      761.63      780.99      4.88 o 
  -3   2   1     2430.96     2336.05      7.63 o 
  -2   2   1      651.03      629.66      6.00 o 
  -1   2   1     6185.24     6905.69     15.89 o 
   0   2   1       19.15       18.05      5.93 o 
   1   2   1     2231.86     2129.89      8.53 o 
   2   2   1      123.72      123.37      4.72 o 
   3   2   1      366.66      370.10      4.70 o 
   4   2   1      199.55      193.40      4.34 o 
   5   2   1       10.32       11.30      3.43 o 
   6   2   1        2.17        9.28      3.01 o 
   7   2   1        2.43        2.73      2.58 o 
  -8   3   1       60.57       56.27      2.97 o 
  -7   3   1      153.94      145.86      3.30 o 
  -6   3   1       25.14       26.89      3.37 o 
  -5   3   1       54.98       57.40      3.18 o 
  -4   3   1     1318.53     1354.96      5.48 o 
  -3   3   1      105.46      109.92      4.06 o 
  -2   3   1      903.52      857.58      5.72 o 
  -1   3   1       29.60       31.13      4.31 o 
   0   3   1     1781.01     1692.81      8.23 o 
   1   3   1      211.25      203.81      4.69 o 
   2   3   1     2278.20     2313.73      7.25 o 
   3   3   1      641.54      667.02      5.24 o 
   4   3   1     1464.10     1569.89      6.17 o 
   5   3   1       14.72       16.97      3.34 o 
   6   3   1       50.28       46.75      2.96 o 
  -8   4   1        1.84        0.00      2.82 o 
  -7   4   1       59.36       58.66      3.20 o 
  -6   4   1      249.68      264.21      3.50 o 
  -5   4   1       34.17       35.34      3.78 o 
  -4   4   1      358.80      349.99      4.21 o 
  -3   4   1     1829.99     1796.55      6.51 o 
  -2   4   1       22.16       26.02      4.06 o 
  -1   4   1      108.50      124.28      4.31 o 
   0   4   1       33.88       40.32      4.54 o 
   1   4   1     1003.86      967.66      5.76 o 
   2   4   1        0.01        6.81      3.83 o 
   3   4   1      451.61      454.52      4.54 o 
   4   4   1      708.36      747.84      4.61 o 
   5   4   1      136.53      138.90      3.26 o 
   6   4   1        0.47        1.65      2.59 o 
  -8   5   1       72.56       74.69      2.71 o 
  -7   5   1       93.03       94.50      3.07 o 
  -6   5   1      162.28      151.58      3.23 o 
  -5   5   1      286.01      292.02      3.77 o 
  -4   5   1      145.44      144.37      3.48 o 
  -3   5   1       49.63       47.81      3.60 o 
  -2   5   1     2383.58     2516.92      7.49 o 
  -1   5   1      424.09      422.34      4.70 o 
   0   5   1      213.90      197.53      4.37 o 
   1   5   1      512.48      538.02      4.76 o 
   2   5   1     2231.22     2377.80      7.19 o 
   3   5   1       51.96       62.04      3.57 o 
   4   5   1        0.49        0.00      3.42 o 
   5   5   1       42.79       37.93      2.82 o 
  -8   6   1       34.42       42.77      2.93 o 
  -7   6   1       23.80       26.52      2.96 o 
  -6   6   1      775.06      785.44      4.13 o 
  -5   6   1        6.52        4.56      3.28 o 
  -4   6   1        8.63        8.54      3.78 o 
  -3   6   1      558.66      570.21      4.67 o 
  -2   6   1      227.15      240.57      4.07 o 
  -1   6   1        0.01        0.19      3.57 o 
   0   6   1      723.63      711.76      5.03 o 
   1   6   1      452.12      463.37      4.44 o 
   2   6   1      165.63      172.44      3.61 o 
   3   6   1      570.07      595.84      4.58 o 
   4   6   1        0.01        0.00      2.86 o 
  -8   7   1      122.50      112.29      2.91 o 
  -7   7   1        6.76       10.23      3.06 o 
  -6   7   1       10.22       11.72      2.99 o 
  -5   7   1      100.48      104.66      3.49 o 
  -4   7   1      148.77      172.33      3.76 o 
  -3   7   1      181.20      201.28      4.08 o 
  -2   7   1      125.99      137.65      3.81 o 
  -1   7   1       86.80       90.05      3.89 o 
   0   7   1      204.14      212.64      4.04 o 
   1   7   1      167.06      160.99      3.47 o 
   2   7   1        5.62        5.31      3.03 o 
   3   7   1      100.02       97.40      2.86 o 
   4   7   1       21.83       21.69      2.69 o 
  -7   8   1       60.17       58.51      2.61 o 
  -6   8   1        1.26        2.33      2.89 o 
  -5   8   1      109.19       97.86      3.29 o 
  -4   8   1        1.92        0.00      3.40 o 
  -3   8   1       67.48       79.30      3.44 o 
  -2   8   1      134.64      143.78      3.59 o 
  -1   8   1       14.22       20.06      3.13 o 
   0   8   1      211.09      218.50      3.82 o 
   1   8   1       10.92       21.21      3.23 o 
   2   8   1       14.07       14.03      2.64 o 
   3   8   1        0.22        0.00      3.35 o 
  -7   9   1       91.68       85.85      2.71 o 
  -6   9   1        4.75        9.46      2.87 o 
  -5   9   1       42.77       45.83      3.11 o 
  -4   9   1        0.95        3.53      3.17 o 
  -3   9   1       96.88       98.25      3.30 o 
  -2   9   1      121.34      121.06      3.28 o 
  -1   9   1       23.98       24.63      2.98 o 
   0   9   1       17.47       12.31      2.81 o 
   1   9   1       57.65       51.58      3.10 o 
   2   9   1       14.38       17.99      3.05 o 
  -6  10   1       73.46       74.75      2.88 o 
  -5  10   1       21.93       18.73      3.09 o 
  -4  10   1        0.99        0.95      2.94 o 
  -3  10   1        0.03        3.11      2.86 o 
  -2  10   1      393.79      381.77      3.55 o 
  -1  10   1       62.78       63.74      2.90 o 
   0  10   1       40.80       44.06      2.68 o 
  -4  11   1       48.11       41.36      2.96 o 
  -3  11   1       50.48       47.14      2.84 o 
  -2  11   1        2.67        3.05      2.70 o 
   1 -11   2       39.79       42.67      2.93 o 
   2 -11   2       92.73       92.47      3.08 o 
   3 -11   2      259.47      242.77      3.23 o 
   4 -11   2      242.84      226.39      3.48 o 
   5 -11   2        6.76        8.08      2.81 o 
  -1 -10   2       65.51       60.55      2.60 o 
   0 -10   2       21.16       19.82      2.70 o 
   1 -10   2        0.04        0.00      2.82 o 
   2 -10   2      192.98      192.98      3.31 o 
   3 -10   2      133.97      138.91      3.14 o 
   4 -10   2      235.39      235.51      3.63 o 
   5 -10   2      206.55      197.48      3.29 o 
   6 -10   2       54.08       55.24      2.86 o 
  -2  -9   2        7.41        8.56      2.67 o 
  -1  -9   2        0.55        6.33      2.81 o 
   0  -9   2       24.29       22.66      3.35 o 
   1  -9   2      134.97      139.75      3.58 o 
   2  -9   2      250.56      263.60      3.45 o 
   3  -9   2      498.29      526.75      4.30 o 
   4  -9   2       63.95       64.70      3.32 o 
   5  -9   2        4.65        5.61      2.69 o 
   6  -9   2        4.11        4.69      2.83 o 
   7  -9   2       67.70       74.74      2.72 o 
  -3  -8   2      197.69      196.13      3.44 o 
  -2  -8   2        5.90       10.74      2.81 o 
  -1  -8   2      382.51      392.33      3.55 o 
   0  -8   2      154.55      154.45      3.40 o 
   1  -8   2        6.23        5.23      3.20 o 
   2  -8   2       35.45       47.83      3.43 o 
   3  -8   2      407.63      434.20      4.34 o 
   4  -8   2       29.93       36.31      3.44 o 
   5  -8   2        5.69       10.58      3.12 o 
   6  -8   2       12.27       16.72      2.94 o 
   7  -8   2       10.49       17.97      2.95 o 
  -4  -7   2       13.86       17.15      3.01 o 
  -3  -7   2        8.44       11.28      3.28 o 
  -2  -7   2      229.28      243.59      4.28 o 
  -1  -7   2       20.06       24.08      3.26 o 
   0  -7   2      226.09      223.05      3.98 o 
   1  -7   2      249.52      264.32      4.14 o 
   2  -7   2      102.45      101.28      3.95 o 
   3  -7   2      201.75      215.42      3.98 o 
   4  -7   2      249.17      259.86      3.97 o 
   5  -7   2       28.11       26.71      2.97 o 
   6  -7   2       90.41       96.67      3.31 o 
   7  -7   2       57.47       58.12      2.98 o 
   8  -7   2      150.79      151.25      3.03 o 
  -5  -6   2       70.35       71.60      2.89 o 
  -4  -6   2        3.36        4.11      3.27 o 
  -3  -6   2       96.06       98.75      3.63 o 
  -2  -6   2      206.23      206.82      4.33 o 
  -1  -6   2      181.56      191.10      4.25 o 
   0  -6   2      181.25      186.78      4.22 o 
   1  -6   2      556.79      531.86      4.63 o 
   2  -6   2       47.86       55.45      4.04 o 
   3  -6   2      142.42      147.88      4.00 o 
   4  -6   2        8.96       13.66      3.66 o 
   5  -6   2      346.52      358.40      3.85 o 
   6  -6   2       13.21       15.87      3.07 o 
   7  -6   2       33.46       32.85      2.92 o 
   8  -6   2       13.22       20.60      2.82 o 
  -6  -5   2       28.80       28.34      2.88 o 
  -5  -5   2        2.61        3.98      3.19 o 
  -4  -5   2      176.80      164.84      3.49 o 
  -3  -5   2       68.40       68.88      3.71 o 
  -2  -5   2     1155.72     1213.46      5.62 o 
  -1  -5   2      650.35      629.55      5.14 o 
   0  -5   2       10.74        9.00      3.75 o 
   1  -5   2     1954.07     1944.28      7.20 o 
   2  -5   2       16.60       18.02      3.91 o 
   3  -5   2      105.13      121.49      3.93 o 
   4  -5   2      347.66      333.85      3.69 o 
   5  -5   2      485.54      500.96      4.48 o 
   6  -5   2       58.27       55.48      3.25 o 
   7  -5   2      113.31      110.97      3.03 o 
   8  -5   2        3.20        5.98      2.71 o 
  -6  -4   2       64.79       61.60      3.00 o 
  -5  -4   2        1.07        2.44      3.01 o 
  -4  -4   2       74.55       80.53      3.57 o 
  -3  -4   2       18.44       27.38      4.07 o 
  -2  -4   2      150.26      174.99      4.19 o 
  -1  -4   2     2943.73     2968.23      8.93 o 
   0  -4   2     1039.68      957.91      6.48 o 
   1  -4   2     1144.31     1058.93      6.32 o 
   2  -4   2       24.57       24.60      3.82 o 
   3  -4   2     3325.46     3401.20      8.00 o 
   4  -4   2      293.83      295.17      4.27 o 
   5  -4   2       46.55       50.14      3.87 o 
   6  -4   2      864.65      874.68      4.40 o 
   7  -4   2      127.79      128.47      3.16 o 
   8  -4   2       59.51       56.23      2.94 o 
  -7  -3   2        3.82        3.05      3.03 o 
  -6  -3   2        3.22        4.18      3.07 o 
  -5  -3   2      340.38      368.25      4.20 o 
  -4  -3   2       17.60       23.19      3.74 o 
  -3  -3   2      575.83      594.82      5.17 o 
  -2  -3   2      217.35      242.33      4.43 o 
  -1  -3   2      597.49      565.40      5.50 o 
   0  -3   2      811.61      714.86      6.60 o 
   1  -3   2      267.86      232.53      5.53 o 
   2  -3   2     1834.59     1632.74      7.04 o 
   3  -3   2      962.08      925.94      5.58 o 
   4  -3   2     2867.47     2921.80      7.30 o 
   5  -3   2      306.73      333.70      4.07 o 
   6  -3   2        0.02        2.78      3.23 o 
   7  -3   2      306.09      300.38      3.68 o 
   8  -3   2      111.37       98.21      3.10 o 
  -7  -2   2       20.14       23.18      3.18 o 
  -6  -2   2       16.77       16.29      3.30 o 
  -5  -2   2        0.01        0.00      3.27 o 
  -4  -2   2      439.06      425.67      4.29 o 
  -3  -2   2      424.04      446.72      4.87 o 
  -2  -2   2      436.08      410.44      5.12 o 
  -1  -2   2      690.95      661.63      6.70 o 
   0  -2   2      172.57      160.61      6.82 o 
   1  -2   2      620.43      634.37      7.50 o 
   2  -2   2     2616.27     2436.97      8.57 o 
   3  -2   2        4.42        4.92      4.24 o 
   4  -2   2      977.37      961.96      5.24 o 
   5  -2   2     1086.25     1079.10      5.40 o 
   6  -2   2        1.63        1.91      3.48 o 
   7  -2   2       28.84       29.68      3.36 o 
   8  -2   2        7.54        9.45      2.92 o 
  -7  -1   2      175.80      165.75      3.11 o 
  -6  -1   2       15.26       17.27      3.21 o 
  -5  -1   2      478.86      500.09      4.40 o 
  -4  -1   2        2.39        0.00      3.60 o 
  -3  -1   2      261.89      214.68      4.19 o 
  -2  -1   2      222.22      218.34      5.14 o 
  -1  -1   2     1929.68     1802.67     10.44 o 
   0  -1   2        4.73        5.20      7.48 o 
   1  -1   2       14.14       24.28      6.89 o 
   2  -1   2     5753.04     6075.27     12.66 o 
   3  -1   2      674.02      641.36      5.40 o 
   4  -1   2      121.31      106.20      3.80 o 
   5  -1   2      674.79      689.98      5.09 o 
   6  -1   2       10.13       14.34      3.43 o 
   7  -1   2      217.50      212.88      3.59 o 
   8  -1   2       46.02       43.54      2.68 o 
  -8   0   2       35.28       38.74      2.84 o 
  -7   0   2        0.07        4.34      2.96 o 
  -6   0   2      262.95      261.15      3.69 o 
  -5   0   2      166.24      161.39      3.82 o 
  -4   0   2     1290.37     1317.39      5.66 o 
  -3   0   2       32.59       44.02      3.98 o 
  -2   0   2      196.69      179.20      5.38 o 
  -1   0   2       16.93       12.74      6.45 o 
   0   0   2       97.70       66.57      6.93 o 
   1   0   2     3475.87     3391.49     12.80 o 
   2   0   2      268.77      266.13      5.63 o 
   3   0   2      746.30      719.28      5.78 o 
   4   0   2      404.32      403.68      4.61 o 
   5   0   2      279.63      279.67      3.97 o 
   6   0   2        0.88        2.76      3.28 o 
   7   0   2        2.43        1.45      2.66 o 
  -8   1   2        3.80        7.53      2.90 o 
  -7   1   2       81.98       83.60      3.16 o 
  -6   1   2       85.17       87.47      3.55 o 
  -5   1   2      756.34      759.63      4.74 o 
  -4   1   2        3.26        0.00      3.63 o 
  -3   1   2      782.53      713.47      5.16 o 
  -2   1   2     1344.17     1239.56      7.20 o 
  -1   1   2      363.26      382.45      7.65 o 
   0   1   2       15.04       26.83      7.49 o 
   1   1   2      951.64      882.50      7.89 o 
   2   1   2        3.04        1.20      4.10 o 
   3   1   2        9.50        8.06      3.73 o 
   4   1   2      236.98      236.48      4.11 o 
   5   1   2      818.45      879.57      4.77 o 
   6   1   2      439.05      446.15      3.57 o 
   7   1   2       33.95       32.70      2.97 o 
  -8   2   2        3.06        7.11      2.82 o 
  -7   2   2        3.22        6.60      3.00 o 
  -6   2   2     1050.80     1051.74      5.05 o 
  -5   2   2       10.05        7.95      3.64 o 
  -4   2   2       27.48       22.74      3.67 o 
  -3   2   2        7.60       15.94      4.07 o 
  -2   2   2        0.08        2.57      4.08 o 
  -1   2   2      722.77      684.95      6.74 o 
   0   2   2     2233.75     2095.18      9.89 o 
   1   2   2      914.27      886.36      6.56 o 
   2   2   2      602.96      674.16      5.49 o 
   3   2   2      617.01      636.29      5.16 o 
   4   2   2       11.06        8.00      3.57 o 
   5   2   2       24.81       32.53      3.15 o 
   6   2   2      345.41      337.62      3.52 o 
   7   2   2        8.89        8.39      2.74 o 
  -8   3   2       55.14       54.79      2.90 o 
  -7   3   2        9.03       13.57      3.01 o 
  -6   3   2       23.29       21.77      3.39 o 
  -5   3   2     1410.81     1405.94      5.66 o 
  -4   3   2       22.59       22.03      3.91 o 
  -3   3   2      492.44      447.29      4.54 o 
  -2   3   2       17.02       15.59      3.43 o 
  -1   3   2     7331.67     8017.55     14.01 o 
   0   3   2       69.43       71.10      4.50 o 
   1   3   2      174.30      144.34      4.71 o 
   2   3   2      799.27      846.17      5.91 o 
   3   3   2      425.26      455.16      4.95 o 
   4   3   2      325.72      357.47      4.38 o 
   5   3   2        0.76        0.00      3.09 o 
   6   3   2        0.45        0.89      2.88 o 
  -8   4   2       38.73       45.02      3.02 o 
  -7   4   2      118.05      118.54      3.15 o 
  -6   4   2       11.25        7.78      3.32 o 
  -5   4   2       10.96       17.87      3.56 o 
  -4   4   2      504.92      529.11      4.35 o 
  -3   4   2      132.55      129.20      4.02 o 
  -2   4   2     1417.23     1319.77      6.17 o 
  -1   4   2     1274.32     1346.41      6.42 o 
   0   4   2     3291.55     3446.50      9.24 o 
   1   4   2        3.36       13.15      4.38 o 
   2   4   2       46.98       53.10      3.94 o 
   3   4   2       73.03       71.57      3.45 o 
   4   4   2      287.57      309.17      3.58 o 
   5   4   2       39.89       39.27      2.68 o 
   6   4   2       13.55       13.69      2.56 o 
  -8   5   2      263.05      249.68      3.15 o 
  -7   5   2        7.64       10.48      2.91 o 
  -6   5   2        8.39        5.22      3.43 o 
  -5   5   2        2.86        4.14      3.28 o 
  -4   5   2        0.17        3.75      2.94 o 
  -3   5   2      141.59      146.56      3.62 o 
  -2   5   2      397.94      398.06      4.47 o 
  -1   5   2      188.58      183.42      4.25 o 
   0   5   2      350.56      331.20      4.45 o 
   1   5   2      730.68      761.53      4.94 o 
   2   5   2       83.70       87.21      3.83 o 
   3   5   2      165.47      175.99      3.47 o 
   4   5   2        0.40        3.60      3.15 o 
   5   5   2      108.13      108.39      2.94 o 
  -8   6   2        1.12        3.82      2.77 o 
  -7   6   2      175.34      178.79      3.11 o 
  -6   6   2       28.10       30.11      3.02 o 
  -5   6   2      150.01      175.63      3.39 o 
  -4   6   2      117.05      110.48      3.52 o 
  -3   6   2      204.45      202.24      3.83 o 
  -2   6   2      843.89      893.57      5.30 o 
  -1   6   2      175.18      192.85      4.41 o 
   0   6   2      183.27      198.62      4.33 o 
   1   6   2      647.93      668.92      4.59 o 
   2   6   2        7.95       11.09      2.95 o 
   3   6   2        0.32        0.00      3.19 o 
   4   6   2      193.85      188.03      3.50 o 
  -8   7   2       25.02       19.74      2.62 o 
  -7   7   2        5.38        2.60      2.65 o 
  -6   7   2       36.37       36.60      2.74 o 
  -5   7   2      168.42      181.12      3.41 o 
  -4   7   2       73.10       89.26      3.39 o 
  -3   7   2       65.50       76.97      3.71 o 
  -2   7   2      191.64      189.43      3.98 o 
  -1   7   2      571.51      585.98      4.71 o 
   0   7   2        2.41        5.50      3.56 o 
   1   7   2       71.32       81.34      3.69 o 
   2   7   2       55.75       53.35      3.14 o 
   3   7   2       87.13       84.53      3.04 o 
  -7   8   2       29.83       34.22      2.78 o 
  -6   8   2        0.18        0.00      2.61 o 
  -5   8   2      189.87      193.97      3.23 o 
  -4   8   2      119.74      127.69      3.34 o 
  -3   8   2       60.38       69.29      3.58 o 
  -2   8   2       16.04       17.53      3.33 o 
  -1   8   2       10.09        9.71      3.34 o 
   0   8   2      150.37      153.91      3.78 o 
   1   8   2        0.43        0.00      2.58 o 
   2   8   2      234.92      232.04      3.77 o 
  -7   9   2       27.34       29.03      2.57 o 
  -6   9   2        0.05        2.99      2.61 o 
  -5   9   2       22.43       18.66      2.92 o 
  -4   9   2      474.74      474.52      3.89 o 
  -3   9   2        4.52        5.10      3.13 o 
  -2   9   2       70.14       68.71      3.07 o 
  -1   9   2       25.48       21.80      2.75 o 
   0   9   2       22.91       22.31      2.92 o 
   1   9   2        1.79        6.33      2.68 o 
  -6  10   2       31.24       29.86      2.58 o 
  -5  10   2       38.70       33.57      3.15 o 
  -4  10   2        4.96        4.29      2.88 o 
  -3  10   2      152.57      151.39      3.06 o 
  -2  10   2        2.01        9.33      3.08 o 
  -1  10   2        0.35        2.80      2.57 o 
   0  10   2       31.22       28.50      2.84 o 
   0 -11   3      117.67      104.40      2.75 o 
   1 -11   3       18.38       20.23      2.78 o 
   2 -11   3       11.43       14.03      2.40 o 
   3 -11   3        0.14        2.68      2.80 o 
   4 -11   3      158.22      156.00      3.03 o 
   5 -11   3       89.25       82.58      2.95 o 
  -1 -10   3       72.78       80.87      2.96 o 
   0 -10   3      229.89      230.90      3.56 o 
   1 -10   3       87.44       86.11      3.22 o 
   2 -10   3        2.77        4.01      3.06 o 
   3 -10   3      100.78      101.86      3.19 o 
   4 -10   3       44.25       46.73      2.73 o 
   5 -10   3       46.86       53.54      3.02 o 
   6 -10   3      101.51       90.26      3.00 o 
  -2  -9   3      110.09      112.66      2.96 o 
  -1  -9   3        4.86        5.27      2.82 o 
   0  -9   3       12.46       13.35      2.88 o 
   1  -9   3       86.80       93.41      3.08 o 
   2  -9   3       13.51       13.58      3.11 o 
   3  -9   3       97.21       98.97      3.29 o 
   4  -9   3       22.19       23.93      3.02 o 
   5  -9   3       53.96       56.58      3.12 o 
   6  -9   3      174.66      176.34      3.34 o 
   7  -9   3      105.06       95.89      2.83 o 
  -3  -8   3        3.01       10.28      3.34 o 
  -2  -8   3        1.90        0.13      2.81 o 
  -1  -8   3      103.71      103.61      3.30 o 
   0  -8   3        5.02        7.94      3.13 o 
   1  -8   3      409.92      432.45      4.18 o 
   2  -8   3      193.99      197.91      3.93 o 
   3  -8   3       10.73       16.12      3.16 o 
   4  -8   3      123.31      131.18      3.60 o 
   5  -8   3       22.53       24.64      2.98 o 
   6  -8   3      792.53      781.13      4.12 o 
   7  -8   3      209.32      194.00      3.19 o 
  -4  -7   3       25.68       25.19      3.21 o 
  -3  -7   3        0.05        0.00      3.31 o 
  -2  -7   3      257.17      266.45      3.66 o 
  -1  -7   3        6.70       11.26      3.44 o 
   0  -7   3       83.22       83.09      3.47 o 
   1  -7   3       72.32       72.75      3.64 o 
   2  -7   3       11.50       17.93      3.39 o 
   3  -7   3        1.27        0.00      3.69 o 
   4  -7   3      234.73      239.08      3.73 o 
   5  -7   3        1.87        0.00      3.28 o 
   6  -7   3        0.14        4.28      2.93 o 
   7  -7   3      630.95      603.22      4.04 o 
   8  -7   3       91.76       76.33      2.98 o 
  -5  -6   3        0.07        4.57      2.72 o 
  -4  -6   3      380.96      384.59      3.81 o 
  -3  -6   3       52.07       51.94      3.13 o 
  -2  -6   3      108.75      106.87      3.67 o 
  -1  -6   3      728.56      738.65      5.21 o 
   0  -6   3      484.21      500.81      4.61 o 
   1  -6   3       96.04       99.06      4.03 o 
   2  -6   3       17.57       18.28      3.99 o 
   3  -6   3      263.93      274.76      4.43 o 
   4  -6   3      579.49      576.78      4.44 o 
   5  -6   3     1342.35     1423.95      5.29 o 
   6  -6   3       91.07       93.82      3.23 o 
   7  -6   3       18.84       23.98      2.62 o 
   8  -6   3       78.76       70.45      2.81 o 
  -6  -5   3       11.46        9.00      2.46 o 
  -5  -5   3        2.11        0.57      3.08 o 
  -4  -5   3       36.79       46.51      3.34 o 
  -3  -5   3      611.00      627.27      4.70 o 
  -2  -5   3      174.50      179.90      4.30 o 
  -1  -5   3      661.85      672.13      5.45 o 
   0  -5   3      138.19      128.54      4.39 o 
   1  -5   3     2908.55     3048.62      8.27 o 
   2  -5   3       21.44       23.99      3.70 o 
   3  -5   3       98.53       99.69      3.66 o 
   4  -5   3     1211.38     1221.45      5.38 o 
   5  -5   3     1993.81     2099.13      6.11 o 
   6  -5   3      511.58      521.99      4.09 o 
   7  -5   3      108.25      108.13      2.98 o 
   8  -5   3        0.59        4.14      2.68 o 
  -6  -4   3       20.83       21.67      2.91 o 
  -5  -4   3       71.34       72.53      3.16 o 
  -4  -4   3      141.21      147.91      4.20 o 
  -3  -4   3        0.69        3.17      3.92 o 
  -2  -4   3       48.55       38.88      3.77 o 
  -1  -4   3      166.07      136.05      4.39 o 
   0  -4   3        5.00        9.00      4.32 o 
   1  -4   3      681.86      627.40      5.40 o 
   2  -4   3     1241.68     1129.37      5.81 o 
   3  -4   3      386.22      409.11      4.28 o 
   4  -4   3      327.40      368.47      4.38 o 
   5  -4   3      355.47      360.46      4.43 o 
   6  -4   3      536.44      555.28      4.03 o 
   7  -4   3        2.14        0.00      3.11 o 
   8  -4   3       27.64       29.30      2.71 o 
  -7  -3   3       10.51        9.47      3.04 o 
  -6  -3   3      178.63      171.74      3.33 o 
  -5  -3   3      184.86      183.24      3.62 o 
  -4  -3   3      333.07      335.31      4.32 o 
  -3  -3   3      793.34      835.04      5.22 o 
  -2  -3   3        2.49        5.41      4.22 o 
  -1  -3   3     2211.78     2242.85      8.42 o 
   0  -3   3      632.15      529.95      5.69 o 
   1  -3   3        0.93        4.43      4.79 o 
   2  -3   3     1461.20     1329.79      6.47 o 
   3  -3   3        0.23        0.00      3.93 o 
   4  -3   3       68.69       96.28      3.96 o 
   5  -3   3        0.19       14.26      3.87 o 
   6  -3   3       47.86       48.46      3.48 o 
   7  -3   3       48.62       52.25      3.04 o 
   8  -3   3        1.53        0.00      3.02 o 
  -7  -2   3      175.21      166.44      3.21 o 
  -6  -2   3       33.65       40.76      3.31 o 
  -5  -2   3      312.48      312.40      3.97 o 
  -4  -2   3      324.46      330.35      4.32 o 
  -3  -2   3      362.53      322.37      4.20 o 
  -2  -2   3       11.95       10.74      4.10 o 
  -1  -2   3        1.64        1.54      4.81 o 
   1  -2   3      613.57      556.40      6.49 o 
   2  -2   3      666.55      534.25      5.40 o 
   3  -2   3      888.27      821.18      5.29 o 
   4  -2   3      282.48      289.87      4.43 o 
   5  -2   3      619.21      648.84      4.87 o 
   6  -2   3       63.52       67.05      3.56 o 
   7  -2   3        0.23        0.00      3.17 o 
   8  -2   3       20.86       21.85      2.80 o 
  -8  -1   3      148.60      129.25      3.01 o 
  -7  -1   3      134.53      126.79      3.14 o 
  -6  -1   3       99.53       99.58      3.20 o 
  -5  -1   3       14.26       21.43      3.71 o 
  -4  -1   3       63.82       77.58      3.61 o 
  -3  -1   3      142.42      153.17      4.33 o 
  -2  -1   3      372.97      329.70      5.01 o 
  -1  -1   3      112.86       97.32      5.93 o 
   0  -1   3      107.75      109.83      7.45 o 
   1  -1   3     1019.35      986.98      8.42 o 
   2  -1   3     2259.39     2056.65      7.84 o 
   3  -1   3     2341.88     2269.03      7.37 o 
   4  -1   3       61.68       64.07      4.19 o 
   5  -1   3      344.21      357.36      4.64 o 
   6  -1   3        1.14        0.00      3.32 o 
   7  -1   3      264.10      262.23      3.47 o 
  -8   0   3        7.39        6.86      2.82 o 
  -7   0   3      165.65      154.78      3.40 o 
  -6   0   3        7.55        8.69      3.14 o 
  -5   0   3       57.51       61.57      3.66 o 
  -4   0   3      179.41      189.66      3.93 o 
  -3   0   3       44.39       59.70      4.00 o 
  -2   0   3      314.36      315.66      5.20 o 
  -1   0   3      488.25      468.78      7.48 o 
   0   0   3      479.11      465.85      8.42 o 
   1   0   3      784.34      699.52      7.46 o 
   2   0   3      637.85      621.25      5.78 o 
   3   0   3     2716.87     2843.87      7.63 o 
   4   0   3      452.27      440.41      4.69 o 
   5   0   3        0.18        0.00      3.43 o 
   6   0   3      441.38      433.88      3.82 o 
   7   0   3      137.49      135.99      3.05 o 
  -8   1   3      396.15      372.95      3.62 o 
  -7   1   3       51.88       54.57      3.17 o 
  -6   1   3       18.31       16.03      3.43 o 
  -5   1   3       10.69       11.17      3.58 o 
  -4   1   3       38.16       32.76      3.54 o 
  -3   1   3        2.80        2.07      3.56 o 
  -2   1   3     1272.19     1218.15      6.63 o 
  -1   1   3        2.34        4.36      5.31 o 
   0   1   3      417.25      345.79      6.38 o 
   1   1   3     7002.64     7370.69     14.32 o 
   2   1   3       36.59       40.72      4.19 o 
   3   1   3      150.05      143.51      3.96 o 
   4   1   3       75.92       70.94      3.87 o 
   5   1   3      191.27      190.63      3.60 o 
   6   1   3        2.47        7.47      3.16 o 
   7   1   3       69.04       69.31      2.99 o 
  -8   2   3       31.27       28.09      2.88 o 
  -7   2   3      537.23      553.19      4.11 o 
  -6   2   3       77.34       70.13      3.55 o 
  -5   2   3      249.45      234.59      4.05 o 
  -4   2   3       16.43       13.95      3.66 o 
  -3   2   3     2130.92     2115.51      6.94 o 
  -2   2   3      496.52      494.84      4.88 o 
  -1   2   3       33.74       27.88      4.63 o 
   0   2   3      353.98      304.87      5.09 o 
   1   2   3     1912.35     1954.17      8.01 o 
   2   2   3     1772.90     1822.58      6.89 o 
   3   2   3       21.05       19.72      4.12 o 
   4   2   3      275.52      301.05      4.21 o 
   5   2   3      155.43      157.83      3.62 o 
   6   2   3      468.98      446.29      3.78 o 
  -8   3   3       36.71       37.29      2.86 o 
  -7   3   3       26.25       27.07      2.86 o 
  -6   3   3      212.12      233.15      3.60 o 
  -5   3   3       36.61       35.96      3.45 o 
  -4   3   3      129.06      111.98      3.27 o 
  -3   3   3     1013.91     1005.49      5.01 o 
  -2   3   3     1197.46     1146.48      6.40 o 
  -1   3   3       36.71       41.07      3.85 o 
   0   3   3       21.12       26.70      4.50 o 
   1   3   3      150.95      144.09      4.61 o 
   2   3   3      251.59      265.60      4.18 o 
   3   3   3        4.42        7.46      3.33 o 
   4   3   3       69.57       61.91      3.39 o 
   5   3   3       38.00       41.96      2.84 o 
   6   3   3      155.33      149.07      2.98 o 
  -8   4   3        6.70       12.27      2.84 o 
  -7   4   3      158.42      146.02      3.31 o 
  -6   4   3       53.26       48.03      3.28 o 
  -5   4   3       10.46       10.83      3.36 o 
  -4   4   3       43.32       35.16      3.41 o 
  -3   4   3       28.39       31.85      3.38 o 
  -2   4   3      992.34      944.36      5.44 o 
  -1   4   3      567.90      529.83      4.87 o 
   0   4   3      374.71      418.27      4.84 o 
   1   4   3      276.38      286.65      4.37 o 
   2   4   3        2.84        3.67      3.71 o 
   3   4   3       17.77       21.70      3.22 o 
   4   4   3      122.30      121.25      2.91 o 
   5   4   3        3.35        9.41      2.78 o 
  -8   5   3      191.16      186.65      3.37 o 
  -7   5   3       11.50        9.59      2.80 o 
  -6   5   3       79.53       82.35      3.20 o 
  -5   5   3      188.07      175.35      3.57 o 
  -4   5   3     1691.41     1771.21      5.59 o 
  -3   5   3       35.13       26.92      3.29 o 
  -2   5   3      355.25      332.56      4.21 o 
  -1   5   3      771.41      796.91      5.30 o 
   0   5   3      173.39      198.25      4.32 o 
   1   5   3       69.47       69.62      4.66 o 
   2   5   3      279.08      289.51      4.37 o 
   3   5   3       12.12       11.31      2.78 o 
   4   5   3       14.41       17.99      2.68 o 
   5   5   3        3.19        4.86      2.61 o 
  -8   6   3       41.13       35.87      2.71 o 
  -7   6   3      232.36      233.93      3.18 o 
  -6   6   3        0.99        1.08      3.05 o 
  -5   6   3       91.21       93.65      3.34 o 
  -4   6   3        1.76        5.06      2.99 o 
  -3   6   3      937.32      946.24      5.20 o 
  -2   6   3       26.10       22.97      3.73 o 
  -1   6   3      492.92      511.27      4.97 o 
   0   6   3        3.58        0.83      3.63 o 
   1   6   3      285.85      297.61      4.10 o 
   2   6   3        5.68        0.71      3.15 o 
   3   6   3       26.86       30.27      2.85 o 
   4   6   3        8.18        6.11      2.82 o 
  -8   7   3        0.01        1.60      2.33 o 
  -7   7   3      234.44      225.39      3.00 o 
  -6   7   3        0.56        4.10      2.76 o 
  -5   7   3        0.44        0.00      3.01 o 
  -4   7   3       43.73       46.63      3.10 o 
  -3   7   3       13.28       12.34      3.54 o 
  -2   7   3       99.14      105.33      3.48 o 
  -1   7   3      182.74      180.51      4.23 o 
   0   7   3      245.57      244.12      4.21 o 
   1   7   3       20.14       22.38      3.17 o 
   2   7   3      472.33      504.61      4.31 o 
   3   7   3      152.62      153.19      2.88 o 
  -7   8   3        2.02        5.14      2.47 o 
  -6   8   3      327.65      325.95      3.00 o 
  -5   8   3       59.89       57.33      3.17 o 
  -4   8   3      154.24      152.77      3.59 o 
  -3   8   3      341.80      347.15      4.05 o 
  -2   8   3       53.61       62.27      3.55 o 
  -1   8   3       48.62       56.66      3.35 o 
   0   8   3       33.20       37.78      3.54 o 
   1   8   3       58.41       71.80      3.22 o 
   2   8   3        0.62        4.75      2.60 o 
  -7   9   3      105.11       93.09      2.65 o 
  -6   9   3        0.71        0.00      2.65 o 
  -5   9   3      200.46      202.19      3.29 o 
  -4   9   3        2.49       10.75      3.32 o 
  -3   9   3        0.01        0.00      3.36 o 
  -2   9   3       64.33       62.91      3.15 o 
  -1   9   3      183.03      177.88      3.46 o 
   0   9   3      223.91      212.56      3.20 o 
   1   9   3       19.44       21.80      3.03 o 
  -5  10   3        0.01        0.00      2.74 o 
  -4  10   3       18.30       19.46      3.18 o 
  -3  10   3       10.16        9.98      2.91 o 
  -2  10   3        3.21        7.94      2.95 o 
  -1  10   3        4.24       10.16      2.70 o 
   0 -11   4        5.24        6.18      2.48 o 
   1 -11   4        9.33        7.29      2.60 o 
   2 -11   4       30.63       30.90      2.75 o 
   3 -11   4       37.64       38.82      2.82 o 
   4 -11   4       75.98       72.28      3.04 o 
   5 -11   4        6.46       11.71      2.70 o 
  -1 -10   4       27.89       25.14      2.66 o 
   0 -10   4       56.63       50.81      2.95 o 
   1 -10   4        3.45        4.21      2.71 o 
   2 -10   4       14.37       18.64      2.87 o 
   3 -10   4       12.73       15.47      3.08 o 
   4 -10   4      169.52      163.64      3.41 o 
   5 -10   4      300.01      291.65      3.28 o 
   6 -10   4        0.06        0.00      2.76 o 
  -3  -9   4       64.69       53.43      2.57 o 
  -2  -9   4       52.98       56.17      2.66 o 
  -1  -9   4       77.51       77.13      3.24 o 
   0  -9   4      134.25      137.92      3.40 o 
   1  -9   4       39.44       41.03      2.89 o 
   2  -9   4       30.77       35.35      3.04 o 
   3  -9   4       10.80       17.17      3.04 o 
   4  -9   4      568.37      586.92      4.14 o 
   5  -9   4       54.23       58.68      2.94 o 
   6  -9   4       99.76      110.13      3.23 o 
   7  -9   4        4.30        8.50      2.66 o 
  -4  -8   4       84.82       84.84      2.86 o 
  -3  -8   4       14.16       14.91      3.29 o 
  -2  -8   4      106.98      100.95      2.89 o 
  -1  -8   4      118.43      126.02      3.29 o 
   0  -8   4        2.32        5.52      3.25 o 
   1  -8   4       77.05       81.36      3.10 o 
   2  -8   4      533.15      560.85      4.76 o 
   3  -8   4        0.27        0.13      3.10 o 
   4  -8   4        6.35        6.22      3.05 o 
   5  -8   4      342.74      337.78      3.87 o 
   6  -8   4       10.32       15.82      3.05 o 
   7  -8   4       50.05       48.53      2.81 o 
  -4  -7   4        4.50        9.64      3.19 o 
  -3  -7   4      189.61      180.71      3.35 o 
  -2  -7   4      121.35      124.26      3.91 o 
  -1  -7   4       13.75       15.05      3.58 o 
   0  -7   4       42.68       41.61      3.74 o 
   1  -7   4       12.79       13.37      3.85 o 
   2  -7   4      855.40      897.64      5.05 o 
   3  -7   4     1603.55     1664.48      5.87 o 
   4  -7   4       28.24       33.70      3.65 o 
   5  -7   4       39.38       47.02      3.34 o 
   6  -7   4        6.50        6.47      3.13 o 
   7  -7   4      164.41      152.89      3.23 o 
  -5  -6   4       93.33       91.57      2.94 o 
  -4  -6   4       70.92       69.38      3.23 o 
  -3  -6   4        0.24        0.00      3.29 o 
  -2  -6   4      151.02      143.05      3.91 o 
  -1  -6   4      433.11      444.91      4.78 o 
   0  -6   4      309.86      322.93      4.54 o 
   1  -6   4       43.96       48.82      4.13 o 
   2  -6   4      653.98      631.63      4.60 o 
   3  -6   4     1811.82     1873.77      6.31 o 
   4  -6   4      142.00      132.39      3.74 o 
   5  -6   4        3.85        6.27      3.40 o 
   6  -6   4       14.66       15.54      2.94 o 
   7  -6   4       50.81       52.23      3.11 o 
   8  -6   4       67.00       63.37      2.82 o 
  -6  -5   4      117.14      123.45      3.08 o 
  -5  -5   4       49.01       47.08      3.12 o 
  -4  -5   4        0.26        3.05      3.44 o 
  -3  -5   4      168.32      157.44      4.14 o 
  -2  -5   4      198.69      204.56      4.10 o 
  -1  -5   4      162.63      163.46      4.07 o 
   0  -5   4        6.79       20.15      4.04 o 
   1  -5   4      508.54      536.72      4.95 o 
   2  -5   4      736.14      719.09      4.88 o 
   3  -5   4      478.32      474.24      4.49 o 
   4  -5   4      129.81      137.63      3.78 o 
   5  -5   4       65.94       79.13      3.76 o 
   6  -5   4        8.72       13.13      3.11 o 
   7  -5   4        0.50        1.34      2.79 o 
   8  -5   4      126.34      118.00      2.99 o 
  -6  -4   4      277.22      258.79      3.81 o 
  -5  -4   4      201.77      207.39      3.74 o 
  -4  -4   4       24.72       18.02      3.86 o 
  -3  -4   4     1022.25     1061.55      5.40 o 
  -2  -4   4      123.94      142.19      3.90 o 
  -1  -4   4        3.28        4.93      4.42 o 
   0  -4   4      318.20      292.57      4.63 o 
   1  -4   4      331.86      352.01      4.55 o 
   2  -4   4      232.69      248.82      4.22 o 
   3  -4   4      253.88      219.69      4.13 o 
   4  -4   4      572.12      595.70      4.58 o 
   5  -4   4        0.84        0.00      3.45 o 
   6  -4   4        8.82       13.80      2.97 o 
   7  -4   4       40.98       47.29      3.09 o 
   8  -4   4        0.02        0.00      2.59 o 
  -7  -3   4        2.56        5.84      2.90 o 
  -6  -3   4      156.57      163.13      3.44 o 
  -5  -3   4      318.99      304.86      3.79 o 
  -4  -3   4      166.76      159.25      3.83 o 
  -3  -3   4        1.32        4.45      3.98 o 
  -2  -3   4     2741.89     2746.34      7.76 o 
  -1  -3   4      146.22      155.17      4.75 o 
   0  -3   4     2463.15     2145.99      8.08 o 
   1  -3   4     2157.99     2023.87      7.79 o 
   2  -3   4      294.73      284.51      4.39 o 
   3  -3   4      709.29      703.95      5.00 o 
   4  -3   4      665.98      652.93      4.71 o 
   5  -3   4       35.50       47.02      3.65 o 
   6  -3   4       28.68       36.53      3.42 o 
   7  -3   4      145.20      145.85      3.44 o 
   8  -3   4      164.68      154.71      3.22 o 
  -7  -2   4       80.09       81.51      3.10 o 
  -6  -2   4        3.66        7.61      3.07 o 
  -5  -2   4      158.27      169.71      3.89 o 
  -4  -2   4      570.13      601.51      4.63 o 
  -3  -2   4      159.43      165.84      4.03 o 
  -2  -2   4        0.20        2.99      3.85 o 
  -1  -2   4      389.32      381.68      5.15 o 
   0  -2   4     7312.87     6983.36     14.25 o 
   1  -2   4      912.51      793.11      6.41 o 
   2  -2   4     1400.99     1316.50      6.53 o 
   3  -2   4      735.39      740.61      5.19 o 
   4  -2   4       11.29       14.31      3.42 o 
   5  -2   4      196.22      217.30      3.94 o 
   6  -2   4       77.96       77.85      3.18 o 
   7  -2   4      125.91      124.20      3.44 o 
  -8  -1   4       35.52       27.41      2.83 o 
  -7  -1   4       15.99       18.91      2.99 o 
  -6  -1   4      218.44      227.83      3.71 o 
  -5  -1   4       30.44       36.38      3.74 o 
  -4  -1   4      282.44      276.96      4.21 o 
  -3  -1   4       20.19       24.12      3.62 o 
  -2  -1   4     4292.81     4384.39     10.34 o 
  -1  -1   4       57.28       48.51      5.21 o 
   0  -1   4       94.93       70.82      6.23 o 
   1  -1   4     2320.59     2194.59      8.83 o 
   2  -1   4       60.94       65.33      4.74 o 
   3  -1   4        0.04        6.17      4.02 o 
   4  -1   4      129.12      120.01      3.68 o 
   5  -1   4       52.67       49.10      3.76 o 
   6  -1   4       26.03       28.33      3.39 o 
   7  -1   4      115.57      113.59      3.16 o 
  -8   0   4        5.29        8.73      2.70 o 
  -7   0   4        6.04        4.53      2.87 o 
  -6   0   4       65.66       64.16      3.31 o 
  -5   0   4      138.65      139.64      3.79 o 
  -4   0   4      178.54      182.54      3.93 o 
  -3   0   4      574.96      539.38      4.88 o 
  -2   0   4       59.44       49.59      4.19 o 
   0   0   4      847.45      763.58      7.13 o 
   1   0   4     2682.67     2677.45      9.41 o 
   2   0   4       31.32       26.12      4.66 o 
   3   0   4      982.39     1001.03      5.17 o 
   4   0   4       75.44       75.24      4.02 o 
   5   0   4       15.00       13.12      3.52 o 
   6   0   4       11.11       12.29      3.19 o 
   7   0   4       77.00       65.73      2.75 o 
  -8   1   4        2.59        0.00      2.51 o 
  -7   1   4       14.35        9.80      2.95 o 
  -6   1   4       16.61       16.96      3.44 o 
  -5   1   4      672.43      681.38      4.81 o 
  -4   1   4      275.15      283.93      4.19 o 
  -3   1   4        5.75       13.72      4.09 o 
  -2   1   4      206.08      221.02      4.78 o 
  -1   1   4      512.12      467.62      5.83 o 
   0   1   4     3204.09     3141.07     10.45 o 
   1   1   4       39.13       37.44      4.81 o 
   2   1   4     1282.17     1276.66      5.94 o 
   3   1   4      159.36      153.71      3.99 o 
   4   1   4      977.71     1052.90      5.20 o 
   5   1   4      288.86      292.34      3.72 o 
   6   1   4        1.83        1.31      2.91 o 
  -8   2   4       26.90       30.30      2.96 o 
  -7   2   4        6.61       11.12      3.09 o 
  -6   2   4        3.40        3.50      3.07 o 
  -5   2   4      364.14      365.91      4.08 o 
  -4   2   4     1486.03     1521.57      6.14 o 
  -3   2   4      193.08      176.03      4.26 o 
  -2   2   4       62.11       75.04      4.20 o 
  -1   2   4      420.07      400.92      5.12 o 
   0   2   4      161.87      154.61      4.71 o 
   1   2   4       97.46      103.08      4.82 o 
   2   2   4        0.03        3.35      4.10 o 
   3   2   4      226.24      207.31      4.13 o 
   4   2   4      439.99      468.01      4.41 o 
   5   2   4      139.72      145.77      3.32 o 
   6   2   4        0.40        0.00      2.90 o 
  -8   3   4        0.32        1.63      2.97 o 
  -7   3   4      159.69      157.05      3.50 o 
  -6   3   4      287.48      285.25      3.47 o 
  -5   3   4       39.89       46.30      3.76 o 
  -4   3   4      354.23      351.35      3.95 o 
  -3   3   4      894.37      922.97      4.93 o 
  -2   3   4      626.61      623.11      5.12 o 
  -1   3   4      283.28      322.43      4.65 o 
   0   3   4      697.86      674.05      5.47 o 
   1   3   4        4.96        2.16      3.70 o 
   2   3   4      327.96      348.09      4.68 o 
   3   3   4       10.28        6.92      3.73 o 
   4   3   4        0.99        3.03      2.85 o 
   5   3   4      172.60      174.95      3.11 o 
   6   3   4       89.66       82.94      2.75 o 
  -8   4   4       13.67       19.87      2.86 o 
  -7   4   4       12.71       12.01      2.97 o 
  -6   4   4     1868.02     1947.61      5.41 o 
  -5   4   4      292.16      298.38      3.89 o 
  -4   4   4      413.24      403.83      3.91 o 
  -3   4   4      156.35      160.53      3.71 o 
  -2   4   4       13.00       20.59      3.70 o 
  -1   4   4       39.57       49.50      3.72 o 
   0   4   4       48.49       56.07      3.94 o 
   1   4   4      290.69      284.27      4.58 o 
   2   4   4       37.39       36.95      3.93 o 
   3   4   4      332.96      354.67      3.84 o 
   4   4   4       53.86       58.04      2.72 o 
   5   4   4      123.90      124.51      3.08 o 
  -8   5   4        7.32        4.81      2.65 o 
  -7   5   4       62.87       61.17      3.04 o 
  -6   5   4       42.40       53.06      2.94 o 
  -5   5   4      710.09      740.34      4.36 o 
  -4   5   4      535.35      527.67      4.11 o 
  -3   5   4      442.96      448.59      4.48 o 
  -2   5   4      124.65      114.23      3.85 o 
  -1   5   4      443.99      436.64      4.50 o 
   0   5   4       72.27       81.28      4.00 o 
   1   5   4        0.31        6.81      3.68 o 
   2   5   4       68.64       66.83      3.10 o 
   3   5   4       79.92       82.36      3.01 o 
   4   5   4      164.27      169.78      3.05 o 
  -8   6   4      121.51      113.93      2.73 o 
  -7   6   4       31.16       35.78      2.91 o 
  -6   6   4      322.51      325.96      3.56 o 
  -5   6   4       23.28       21.14      3.16 o 
  -4   6   4      159.00      157.59      3.58 o 
  -3   6   4      374.06      367.95      4.09 o 
  -2   6   4       46.15       45.72      3.77 o 
  -1   6   4       21.73       26.77      3.87 o 
   0   6   4      916.10      962.82      5.55 o 
   1   6   4       68.54       66.51      3.89 o 
   2   6   4       99.26      106.26      3.36 o 
   3   6   4       58.05       62.75      3.01 o 
   4   6   4       34.97       32.60      2.57 o 
  -8   7   4      113.00      107.71      2.67 o 
  -7   7   4       96.24       97.00      2.62 o 
  -6   7   4        6.78       14.32      2.80 o 
  -5   7   4      706.22      714.76      4.03 o 
  -4   7   4       86.54       94.77      3.28 o 
  -3   7   4      147.85      154.57      3.78 o 
  -2   7   4        5.24        4.45      3.29 o 
  -1   7   4        3.60        4.31      3.42 o 
   0   7   4       25.27       19.78      3.68 o 
   1   7   4      159.37      153.55      3.34 o 
   2   7   4        0.20        0.00      3.17 o 
   3   7   4        7.72       15.52      2.43 o 
  -7   8   4       76.04       79.77      2.73 o 
  -6   8   4       22.84       24.34      2.72 o 
  -5   8   4       73.88       78.51      2.88 o 
  -4   8   4      179.29      173.64      3.50 o 
  -3   8   4       22.55       23.21      3.19 o 
  -2   8   4      451.11      470.09      4.46 o 
  -1   8   4        4.63       12.27      3.46 o 
   0   8   4       72.49       66.29      3.71 o 
   1   8   4       21.72       20.72      3.21 o 
   2   8   4        0.09        0.00      2.99 o 
  -6   9   4        2.39        4.97      2.62 o 
  -5   9   4        4.88        2.73      2.86 o 
  -4   9   4      114.20      109.60      3.45 o 
  -3   9   4       11.17        8.67      3.38 o 
  -2   9   4        2.44        8.04      3.06 o 
  -1   9   4      113.48      105.79      2.91 o 
   0   9   4       53.32       50.24      2.84 o 
  -5  10   4        9.35       14.58      2.78 o 
  -4  10   4        1.01        0.00      2.89 o 
  -3  10   4      126.94      108.39      3.01 o 
  -2  10   4       68.71       68.74      3.08 o 
   0 -11   5       11.29       11.60      2.52 o 
   1 -11   5       16.53       14.96      2.84 o 
   2 -11   5       26.57       25.55      2.72 o 
   3 -11   5      227.02      219.03      3.19 o 
   4 -11   5        0.92        0.00      3.06 o 
   5 -11   5        0.03        0.00      2.51 o 
  -1 -10   5       94.06       84.00      3.09 o 
   0 -10   5       44.52       44.30      3.10 o 
   1 -10   5       17.48       21.18      2.68 o 
   2 -10   5      207.09      208.33      3.25 o 
   3 -10   5        4.15        3.82      3.18 o 
   4 -10   5      116.06      121.16      3.18 o 
   5 -10   5      100.97      105.45      2.88 o 
   6 -10   5        5.43        3.50      2.73 o 
  -3  -9   5       30.55       35.16      2.74 o 
  -2  -9   5        7.19       10.13      2.87 o 
  -1  -9   5       13.48       13.91      2.88 o 
   0  -9   5      228.05      226.45      3.49 o 
   1  -9   5        9.04        7.34      3.05 o 
   2  -9   5       36.02       37.18      3.05 o 
   3  -9   5      308.31      300.78      3.65 o 
   4  -9   5      116.05      114.23      3.36 o 
   5  -9   5       71.35       79.40      3.06 o 
   6  -9   5      144.16      141.17      3.23 o 
   7  -9   5       39.32       37.01      2.72 o 
  -4  -8   5       19.56       21.91      2.97 o 
  -3  -8   5        6.12        9.45      3.16 o 
  -2  -8   5        8.59       11.45      3.23 o 
  -1  -8   5        0.04        2.89      3.01 o 
   0  -8   5      200.01      206.91      3.45 o 
   1  -8   5      514.47      512.66      4.27 o 
   2  -8   5        3.98       12.69      3.50 o 
   3  -8   5       10.07        9.86      3.18 o 
   4  -8   5       72.27       73.47      3.14 o 
   5  -8   5       72.83       78.77      3.18 o 
   6  -8   5        4.83        4.61      2.68 o 
   7  -8   5        0.02        1.84      2.60 o 
  -4  -7   5       99.23       93.78      3.26 o 
  -3  -7   5       84.24       89.94      3.07 o 
  -2  -7   5       67.57       78.32      3.93 o 
  -1  -7   5       39.06       38.40      3.62 o 
   0  -7   5      339.66      341.23      4.76 o 
   1  -7   5      650.77      640.02      4.60 o 
   2  -7   5       26.16       24.82      3.46 o 
   3  -7   5        0.10       14.60      3.85 o 
   4  -7   5        2.42        3.77      3.42 o 
   5  -7   5        5.49        8.51      3.03 o 
   6  -7   5        0.42        0.00      2.79 o 
   7  -7   5       60.66       60.37      3.07 o 
  -5  -6   5        2.29        5.82      2.72 o 
  -4  -6   5      121.85      118.23      3.40 o 
  -3  -6   5        4.31        6.48      3.48 o 
  -2  -6   5        8.37       11.40      3.96 o 
  -1  -6   5       57.59       65.50      3.95 o 
   0  -6   5      442.17      431.34      4.74 o 
   1  -6   5     1138.50     1145.53      5.47 o 
   2  -6   5      207.58      205.16      4.17 o 
   3  -6   5        0.73        0.94      3.77 o 
   4  -6   5        8.42        6.46      3.47 o 
   5  -6   5       16.03       19.22      3.41 o 
   6  -6   5      342.79      332.77      3.65 o 
   7  -6   5        2.78        6.20      2.84 o 
  -6  -5   5        0.16        0.00      3.15 o 
  -5  -5   5      235.55      223.63      3.71 o 
  -4  -5   5       30.03       24.76      3.07 o 
  -3  -5   5      140.63      134.35      3.57 o 
  -2  -5   5       49.11       50.08      3.71 o 
  -1  -5   5        1.36        6.62      4.19 o 
   0  -5   5        0.81        7.04      3.92 o 
   1  -5   5     1061.78      986.63      5.42 o 
   2  -5   5     1203.79     1152.36      5.39 o 
   3  -5   5       12.53       20.01      3.66 o 
   4  -5   5       62.48       59.97      3.72 o 
   5  -5   5      129.13      135.28      3.62 o 
   6  -5   5        2.14        1.04      3.14 o 
   7  -5   5      122.02      120.89      3.11 o 
  -6  -4   5        0.01        4.59      3.17 o 
  -5  -4   5        7.89        7.76      3.11 o 
  -4  -4   5      429.05      436.99      4.33 o 
  -3  -4   5      247.29      257.42      4.15 o 
  -2  -4   5      254.84      230.66      3.95 o 
  -1  -4   5     1990.87     1897.17      6.96 o 
   0  -4   5       45.07       39.07      4.16 o 
   1  -4   5       22.80       24.26      3.97 o 
   2  -4   5      298.63      260.90      4.53 o 
   3  -4   5      128.19      128.39      3.86 o 
   4  -4   5      223.34      230.84      4.00 o 
   5  -4   5      411.45      408.30      4.29 o 
   6  -4   5      237.57      247.40      3.78 o 
   7  -4   5       90.10       90.42      3.24 o 
  -7  -3   5      159.31      141.88      3.22 o 
  -6  -3   5        2.21        2.14      3.05 o 
  -5  -3   5      815.78      826.77      4.75 o 
  -4  -3   5       16.27       19.41      3.58 o 
  -3  -3   5      206.97      225.32      4.24 o 
  -2  -3   5     1227.36     1261.29      5.88 o 
  -1  -3   5      187.39      192.71      4.40 o 
   0  -3   5      727.87      623.19      5.78 o 
   1  -3   5       77.35       86.81      4.39 o 
   2  -3   5      188.22      183.74      4.38 o 
   3  -3   5        0.14        3.05      3.89 o 
   4  -3   5      164.63      159.58      3.94 o 
   5  -3   5       93.64       93.77      3.73 o 
   6  -3   5       59.81       61.97      3.10 o 
   7  -3   5      369.17      366.91      3.53 o 
  -7  -2   5       31.57       31.32      2.84 o 
  -6  -2   5      223.89      220.80      3.57 o 
  -5  -2   5      136.53      145.30      3.67 o 
  -4  -2   5     2161.24     2302.42      6.61 o 
  -3  -2   5       74.44       83.04      3.93 o 
  -2  -2   5       58.51       51.02      4.18 o 
  -1  -2   5      931.84      840.56      5.63 o 
   0  -2   5       63.47       52.17      4.62 o 
   1  -2   5       40.20       38.92      4.57 o 
   2  -2   5      255.78      246.54      4.90 o 
   3  -2   5        0.81        9.93      3.81 o 
   4  -2   5      561.81      584.79      4.68 o 
   5  -2   5      514.07      560.93      4.48 o 
   6  -2   5       94.25       94.02      3.24 o 
   7  -2   5       43.04       45.10      3.09 o 
  -8  -1   5        0.20        1.59      2.74 o 
  -7  -1   5       15.61       11.23      2.78 o 
  -6  -1   5        0.86        4.93      3.08 o 
  -5  -1   5      249.76      254.91      4.05 o 
  -4  -1   5       86.03       79.85      3.55 o 
  -3  -1   5     3693.38     3881.02      8.65 o 
  -2  -1   5      205.28      218.99      4.59 o 
  -1  -1   5      705.77      657.43      6.09 o 
   0  -1   5      990.26      873.00      6.57 o 
   1  -1   5      781.60      648.83      5.77 o 
   2  -1   5       46.16       36.64      3.96 o 
   3  -1   5       58.16       57.62      4.29 o 
   4  -1   5        0.01        0.64      3.77 o 
   5  -1   5      552.40      588.10      4.54 o 
   6  -1   5      141.87      150.44      3.44 o 
   7  -1   5       16.48       13.75      2.78 o 
  -8   0   5       18.69       18.60      2.76 o 
  -7   0   5      121.72      114.25      3.19 o 
  -6   0   5      459.92      462.82      4.11 o 
  -5   0   5        0.67        0.00      3.72 o 
  -4   0   5      193.67      196.94      4.10 o 
  -3   0   5     1278.48     1254.52      5.73 o 
  -2   0   5     2774.08     2854.89      8.46 o 
  -1   0   5      648.19      658.74      6.03 o 
   0   0   5      952.40      820.46      6.59 o 
   1   0   5      178.40      169.68      4.90 o 
   2   0   5      524.14      497.31      5.48 o 
   3   0   5      493.28      529.01      4.52 o 
   4   0   5       16.78       25.26      3.95 o 
   5   0   5       13.98       10.19      2.99 o 
   6   0   5      160.22      162.78      3.10 o 
   7   0   5        5.61        5.82      2.62 o 
  -8   1   5        9.90        7.47      2.64 o 
  -7   1   5        5.89        1.80      2.84 o 
  -6   1   5      248.92      249.70      3.46 o 
  -5   1   5     1244.19     1295.96      5.23 o 
  -4   1   5      447.20      480.92      4.21 o 
  -3   1   5     1305.06     1325.79      5.98 o 
  -2   1   5     1680.19     1772.98      7.07 o 
  -1   1   5      196.58      159.39      4.93 o 
   0   1   5      365.75      349.30      5.32 o 
   1   1   5       10.08       11.05      4.56 o 
   2   1   5     1454.71     1475.49      6.05 o 
   3   1   5        4.71       14.18      4.02 o 
   4   1   5       11.22        9.52      3.69 o 
   5   1   5       21.18       19.35      3.32 o 
   6   1   5       13.30       12.68      2.86 o 
  -8   2   5      135.79      128.81      3.11 o 
  -7   2   5        6.63        3.87      2.80 o 
  -6   2   5       14.76       14.58      3.27 o 
  -5   2   5        7.80        7.88      3.60 o 
  -4   2   5     2055.25     2219.85      6.65 o 
  -3   2   5      482.69      509.96      4.79 o 
  -2   2   5     3117.84     3188.59      8.77 o 
  -1   2   5      192.06      182.40      4.35 o 
   0   2   5      751.96      641.23      5.66 o 
   1   2   5       87.88       77.20      4.54 o 
   2   2   5      142.55      139.24      3.94 o 
   3   2   5      756.79      757.73      4.91 o 
   4   2   5        1.87        2.14      3.48 o 
   5   2   5        4.69        4.23      3.01 o 
   6   2   5        8.88        7.12      2.76 o 
  -8   3   5      460.29      421.50      3.64 o 
  -7   3   5       29.11       32.58      3.11 o 
  -6   3   5       48.94       43.08      3.32 o 
  -5   3   5      329.23      351.61      3.89 o 
  -4   3   5      167.88      172.33      3.70 o 
  -3   3   5      450.09      448.87      4.19 o 
  -2   3   5       42.18       45.53      3.83 o 
  -1   3   5      308.09      315.37      4.44 o 
   0   3   5       38.54       36.15      3.87 o 
   1   3   5     1433.54     1450.12      6.58 o 
   2   3   5      216.53      225.78      4.09 o 
   3   3   5      355.92      385.99      4.19 o 
   4   3   5       66.24       64.36      3.12 o 
   5   3   5       65.78       62.94      2.75 o 
  -8   4   5        3.23        5.79      2.84 o 
  -7   4   5      146.48      152.74      3.09 o 
  -6   4   5        8.22        7.91      3.21 o 
  -5   4   5        0.06        3.85      2.97 o 
  -4   4   5      760.86      778.27      4.35 o 
  -3   4   5      988.05      972.37      4.98 o 
  -2   4   5        0.11        0.00      3.62 o 
  -1   4   5       98.88       96.79      3.72 o 
   0   4   5      196.40      187.43      4.20 o 
   1   4   5      892.53      945.51      5.72 o 
   2   4   5       71.69       69.39      3.67 o 
   3   4   5      177.16      186.27      3.78 o 
   4   4   5       86.09       86.85      2.90 o 
   5   4   5       25.56       28.68      2.70 o 
  -8   5   5      203.42      188.65      2.92 o 
  -7   5   5        2.49        0.40      2.52 o 
  -6   5   5       38.03       37.19      2.97 o 
  -5   5   5       14.66       16.95      3.23 o 
  -4   5   5        1.09        3.33      3.07 o 
  -3   5   5       40.65       42.39      3.82 o 
  -2   5   5      519.21      532.73      4.37 o 
  -1   5   5       28.78       33.10      3.72 o 
   0   5   5       37.72       53.16      3.73 o 
   1   5   5      221.68      261.29      4.21 o 
   2   5   5       54.62       54.63      2.94 o 
   3   5   5        3.45        6.82      2.76 o 
   4   5   5       33.38       24.66      2.90 o 
  -8   6   5       29.42       34.58      2.51 o 
  -7   6   5      266.08      262.54      3.28 o 
  -6   6   5        7.44       11.20      2.84 o 
  -5   6   5      178.05      179.12      3.11 o 
  -4   6   5       12.55       14.05      3.19 o 
  -3   6   5       15.17       16.97      3.61 o 
  -2   6   5       86.05       73.87      3.90 o 
  -1   6   5      105.72      103.93      3.66 o 
   0   6   5        6.93        5.61      3.60 o 
   1   6   5        5.53        7.87      3.47 o 
   2   6   5      272.86      288.39      3.67 o 
   3   6   5       25.02       23.98      2.84 o 
  -7   7   5       52.01       53.42      2.70 o 
  -6   7   5      182.34      186.21      2.88 o 
  -5   7   5        6.92        6.12      2.87 o 
  -4   7   5      306.27      325.18      3.67 o 
  -3   7   5       60.33       62.99      3.37 o 
  -2   7   5      668.14      652.09      4.47 o 
  -1   7   5        5.68        4.34      3.34 o 
   0   7   5        2.92        4.71      3.05 o 
   1   7   5       24.75       24.05      3.14 o 
   2   7   5       95.44       83.87      3.18 o 
  -7   8   5        0.01        0.00      2.54 o 
  -6   8   5      108.16      113.58      2.91 o 
  -5   8   5       18.82       17.93      2.74 o 
  -4   8   5       60.52       56.53      3.37 o 
  -3   8   5      114.88      115.58      3.34 o 
  -2   8   5      304.26      292.79      3.69 o 
  -1   8   5      148.92      139.16      3.42 o 
   0   8   5        3.94        4.81      3.20 o 
   1   8   5       10.74       13.28      2.88 o 
  -6   9   5        4.49       10.52      2.52 o 
  -5   9   5       11.97        9.47      2.42 o 
  -4   9   5      469.84      436.98      4.04 o 
  -3   9   5      165.44      158.93      3.51 o 
  -2   9   5       29.15       27.33      3.02 o 
  -1   9   5       57.78       52.92      2.95 o 
   0   9   5        3.04        1.86      2.27 o 
   0 -11   6       84.07       81.42      2.83 o 
   1 -11   6       10.44       19.38      2.80 o 
   2 -11   6       93.60       87.38      2.98 o 
   3 -11   6      175.71      173.68      3.17 o 
   4 -11   6       37.31       36.55      3.10 o 
  -1 -10   6        0.53        2.02      2.53 o 
   0 -10   6        1.45        5.53      2.78 o 
   1 -10   6      267.95      253.62      3.38 o 
   2 -10   6       75.95       75.52      3.18 o 
   3 -10   6       53.45       57.76      3.28 o 
   4 -10   6      114.83      112.88      2.87 o 
   5 -10   6       90.44       85.62      3.07 o 
   6 -10   6      201.46      189.82      2.95 o 
  -3  -9   6       24.04       27.45      2.64 o 
  -2  -9   6      107.50      104.31      3.06 o 
  -1  -9   6      146.40      138.75      3.18 o 
   0  -9   6        2.34        3.32      2.68 o 
   1  -9   6       39.16       46.47      3.27 o 
   2  -9   6       61.55       62.99      3.05 o 
   3  -9   6        4.10        5.07      2.87 o 
   4  -9   6        1.70        0.00      2.93 o 
   5  -9   6        0.31        0.43      2.78 o 
   6  -9   6       26.50       29.39      3.04 o 
  -4  -8   6       47.15       40.54      3.19 o 
  -3  -8   6       56.49       54.25      3.15 o 
  -2  -8   6      303.84      294.97      3.61 o 
  -1  -8   6      480.01      474.51      4.03 o 
   0  -8   6       47.59       48.73      3.70 o 
   1  -8   6       10.69       11.52      3.63 o 
   2  -8   6      102.72      102.26      3.40 o 
   3  -8   6       19.05       21.78      3.25 o 
   4  -8   6       80.11       93.70      3.31 o 
   5  -8   6       37.44       44.51      3.24 o 
   6  -8   6       40.62       48.08      2.90 o 
   7  -8   6        4.93        9.72      2.54 o 
  -4  -7   6       14.00       21.64      2.82 o 
  -3  -7   6      262.40      241.93      3.65 o 
  -2  -7   6      643.36      639.86      4.68 o 
  -1  -7   6      775.56      780.83      4.65 o 
   0  -7   6      428.57      438.62      4.82 o 
   1  -7   6        0.27        5.68      3.78 o 
   2  -7   6        8.56        9.09      3.49 o 
   3  -7   6      165.10      155.64      3.84 o 
   4  -7   6      500.33      506.84      4.23 o 
   5  -7   6      187.24      195.82      3.38 o 
   6  -7   6        1.40        3.12      2.78 o 
   7  -7   6      165.87      170.65      3.19 o 
  -5  -6   6        0.07        0.00      3.03 o 
  -4  -6   6      125.74      128.95      3.60 o 
  -3  -6   6       13.70       12.49      3.29 o 
  -2  -6   6      423.34      395.06      4.24 o 
  -1  -6   6      955.99      957.49      5.49 o 
   0  -6   6      290.02      284.52      4.36 o 
   1  -6   6        3.13        9.70      3.65 o 
   2  -6   6       52.18       45.66      3.90 o 
   3  -6   6       72.77       67.54      3.86 o 
   4  -6   6       16.50       13.15      3.40 o 
   5  -6   6      130.21      131.22      3.22 o 
   6  -6   6        7.88        6.42      2.99 o 
   7  -6   6        0.92        3.26      2.80 o 
  -6  -5   6       23.52       22.80      2.95 o 
  -5  -5   6       57.17       48.95      3.32 o 
  -4  -5   6      212.14      200.44      3.69 o 
  -3  -5   6      913.49      919.56      5.05 o 
  -2  -5   6       11.71       24.17      3.76 o 
  -1  -5   6        0.02        0.00      3.89 o 
   0  -5   6      162.33      143.41      4.25 o 
   1  -5   6      164.37      176.69      4.07 o 
   2  -5   6      159.21      150.36      4.12 o 
   3  -5   6       53.64       53.38      3.61 o 
   4  -5   6      390.96      395.57      4.43 o 
   5  -5   6       16.29       23.46      3.28 o 
   6  -5   6      103.40      113.83      3.41 o 
   7  -5   6        9.51       12.82      3.01 o 
  -6  -4   6        6.12        6.84      2.80 o 
  -5  -4   6        2.53        5.17      2.89 o 
  -4  -4   6       42.47       38.89      3.48 o 
  -3  -4   6      371.86      359.10      4.29 o 
  -2  -4   6      652.00      624.11      5.01 o 
  -1  -4   6      202.83      176.97      3.92 o 
   0  -4   6      813.87      746.75      5.10 o 
   1  -4   6      207.27      187.34      4.14 o 
   2  -4   6      444.48      375.03      4.68 o 
   3  -4   6       62.03       55.17      3.93 o 
   4  -4   6       21.66       23.27      4.02 o 
   5  -4   6      789.04      783.05      4.43 o 
   6  -4   6      256.23      252.38      3.61 o 
   7  -4   6        8.12       10.48      2.95 o 
  -7  -3   6        1.31        1.88      2.90 o 
  -6  -3   6      133.62      132.51      3.30 o 
  -5  -3   6        0.65        1.55      3.42 o 
  -4  -3   6        5.72        3.69      3.46 o 
  -3  -3   6      294.90      291.16      4.05 o 
  -2  -3   6      402.71      389.60      4.63 o 
  -1  -3   6      873.83      847.62      5.39 o 
   0  -3   6      266.22      242.61      4.57 o 
   1  -3   6        7.12        8.65      4.18 o 
   2  -3   6     1294.00     1284.29      5.81 o 
   3  -3   6      901.41      830.64      5.26 o 
   4  -3   6        1.67        6.53      3.83 o 
   5  -3   6       23.20       28.01      3.64 o 
   6  -3   6       41.83       44.39      3.29 o 
   7  -3   6      132.03      136.86      3.24 o 
  -7  -2   6        1.70        0.00      2.91 o 
  -6  -2   6       11.34       11.75      3.15 o 
  -5  -2   6      547.82      561.40      4.37 o 
  -4  -2   6      120.37      137.76      3.85 o 
  -3  -2   6      129.83      141.95      3.83 o 
  -2  -2   6      112.29      109.93      4.31 o 
  -1  -2   6     1023.12      961.89      5.88 o 
   0  -2   6      469.82      495.83      5.44 o 
   1  -2   6      151.48      154.21      4.60 o 
   2  -2   6       95.81      110.83      4.38 o 
   3  -2   6     1336.09     1361.24      6.00 o 
   4  -2   6      220.10      206.47      4.29 o 
   5  -2   6       47.20       47.92      3.57 o 
   6  -2   6       19.49       18.31      3.31 o 
   7  -2   6        3.47        4.18      2.37 o 
  -7  -1   6       49.47       55.18      2.84 o 
  -6  -1   6      137.75      138.05      3.32 o 
  -5  -1   6      570.49      580.84      4.39 o 
  -4  -1   6      164.76      164.13      3.98 o 
  -3  -1   6       23.83       22.76      3.88 o 
  -2  -1   6        1.28        0.00      4.21 o 
  -1  -1   6      375.58      392.82      5.30 o 
   0  -1   6      188.99      186.22      4.84 o 
   1  -1   6      228.59      168.12      4.91 o 
   2  -1   6       22.35       20.90      3.78 o 
   3  -1   6       95.29       93.17      4.32 o 
   4  -1   6      298.78      292.44      4.40 o 
   5  -1   6        4.33        6.50      3.21 o 
   6  -1   6      204.09      201.58      3.43 o 
   7  -1   6       19.12       20.09      2.62 o 
  -8   0   6        2.89        7.57      2.56 o 
  -7   0   6      776.71      770.99      4.25 o 
  -6   0   6      496.13      499.70      4.02 o 
  -5   0   6      584.56      607.01      4.62 o 
  -4   0   6      246.88      258.70      4.26 o 
  -3   0   6     1098.59     1146.60      5.44 o 
  -2   0   6      445.39      494.10      4.87 o 
  -1   0   6      964.78      950.14      6.30 o 
   0   0   6     2407.46     2322.73      7.64 o 
   1   0   6      129.98      147.60      4.71 o 
   2   0   6       47.92       35.51      4.50 o 
   3   0   6      349.24      347.08      4.49 o 
   4   0   6       13.89       15.81      3.68 o 
   5   0   6        0.73        0.78      3.27 o 
   6   0   6       22.57       22.27      2.92 o 
  -8   1   6       39.33       36.92      2.72 o 
  -7   1   6       65.18       62.29      3.08 o 
  -6   1   6      760.78      788.59      4.48 o 
  -5   1   6      354.30      350.69      4.02 o 
  -4   1   6      373.03      365.55      4.47 o 
  -3   1   6      209.83      217.87      4.30 o 
  -2   1   6     1822.50     1826.86      7.06 o 
  -1   1   6     1742.27     1856.84      7.15 o 
   0   1   6      166.17      149.81      4.63 o 
   1   1   6     1182.07     1144.21      6.14 o 
   2   1   6       35.96       36.51      4.47 o 
   3   1   6       36.64       41.41      3.98 o 
   4   1   6      231.25      253.28      3.98 o 
   5   1   6        1.14        1.37      3.05 o 
   6   1   6       90.00       85.46      2.96 o 
  -8   2   6       26.31       27.27      3.00 o 
  -7   2   6      548.53      536.68      4.02 o 
  -6   2   6       58.49       56.07      3.32 o 
  -5   2   6        0.02        0.10      3.42 o 
  -4   2   6       74.83       92.70      3.96 o 
  -3   2   6       69.06       73.52      3.80 o 
  -2   2   6     1196.78     1213.25      5.90 o 
  -1   2   6     1048.66      998.09      5.83 o 
   0   2   6      439.62      447.65      4.90 o 
   1   2   6      421.07      475.59      5.13 o 
   2   2   6       48.53       53.26      4.00 o 
   3   2   6        5.63        0.93      3.47 o 
   4   2   6        0.27        0.38      3.26 o 
   5   2   6      132.79      136.78      2.94 o 
  -8   3   6      104.79      108.40      3.24 o 
  -7   3   6       38.32       41.10      2.88 o 
  -6   3   6      481.56      494.97      3.82 o 
  -5   3   6      115.97      106.90      3.20 o 
  -4   3   6      935.28      995.01      4.79 o 
  -3   3   6       67.76       70.22      3.57 o 
  -2   3   6      696.47      685.82      4.75 o 
  -1   3   6     1293.45     1326.72      5.95 o 
   0   3   6        7.20       24.38      4.08 o 
   1   3   6     1263.12     1274.05      6.26 o 
   2   3   6       34.97       34.27      3.84 o 
   3   3   6       30.65       27.24      3.43 o 
   4   3   6        0.56        2.49      2.96 o 
   5   3   6        5.13       14.52      2.74 o 
  -8   4   6        0.66        4.33      2.62 o 
  -7   4   6        8.39        6.45      2.47 o 
  -6   4   6        0.33        0.09      2.67 o 
  -5   4   6       74.96       71.81      3.22 o 
  -4   4   6        0.98        3.58      3.30 o 
  -3   4   6      125.45      131.02      4.01 o 
  -2   4   6      267.94      272.16      4.20 o 
  -1   4   6     1690.09     1789.94      6.51 o 
   0   4   6       14.19       18.64      3.87 o 
   1   4   6        1.26        2.93      3.75 o 
   2   4   6      241.49      229.41      3.88 o 
   3   4   6       73.20       87.21      3.04 o 
   4   4   6      176.85      170.06      2.84 o 
  -8   5   6        1.86        0.11      2.54 o 
  -7   5   6       27.30       29.30      2.76 o 
  -6   5   6       11.05       10.91      2.64 o 
  -5   5   6      274.78      276.69      3.58 o 
  -4   5   6      118.03      113.67      3.29 o 
  -3   5   6      134.93      139.15      3.93 o 
  -2   5   6        5.34        3.95      3.57 o 
  -1   5   6     1325.23     1340.99      5.93 o 
   0   5   6     1084.75     1087.36      5.53 o 
   1   5   6        0.15        0.00      3.58 o 
   2   5   6      198.26      198.36      3.73 o 
   3   5   6       23.91       24.22      2.71 o 
   4   5   6       12.96       11.79      2.72 o 
  -8   6   6       29.74       32.61      2.39 o 
  -7   6   6       49.78       49.27      2.86 o 
  -6   6   6      114.80      118.25      3.08 o 
  -5   6   6       36.75       41.34      2.84 o 
  -4   6   6      649.51      663.56      4.20 o 
  -3   6   6      255.52      265.97      3.92 o 
  -2   6   6        9.89        6.45      3.36 o 
  -1   6   6       48.96       58.39      3.40 o 
   0   6   6      890.80      867.53      5.06 o 
   1   6   6       14.58       11.70      3.20 o 
   2   6   6       87.36       85.01      2.99 o 
   3   6   6       90.21       82.78      2.86 o 
  -7   7   6      261.70      241.06      3.04 o 
  -6   7   6      234.81      219.34      3.30 o 
  -5   7   6      105.71      112.21      3.00 o 
  -4   7   6      126.64      122.76      3.07 o 
  -3   7   6       15.32       16.08      3.03 o 
  -2   7   6      243.16      235.13      3.91 o 
  -1   7   6        1.95        1.71      3.11 o 
   0   7   6      132.93      134.37      3.50 o 
   1   7   6       94.62       87.61      3.06 o 
   2   7   6       21.42       20.44      2.68 o 
  -6   8   6      573.03      541.32      3.70 o 
  -5   8   6      157.61      147.19      3.08 o 
  -4   8   6       51.00       55.10      2.67 o 
  -3   8   6       45.80       47.08      3.17 o 
  -2   8   6       93.37       89.93      3.33 o 
  -1   8   6       62.82       60.53      3.27 o 
   0   8   6        1.59        0.91      3.09 o 
   1   8   6       15.96       14.76      2.89 o 
  -5   9   6      295.39      276.23      3.38 o 
  -4   9   6        1.17        0.35      3.15 o 
  -3   9   6        0.26        2.50      3.02 o 
  -2   9   6       36.65       30.63      3.09 o 
  -1   9   6      135.33      125.33      3.32 o 
   0 -11   7       52.36       43.24      2.76 o 
   1 -11   7       72.77       69.70      2.76 o 
   2 -11   7       80.28       79.60      2.86 o 
   3 -11   7       64.49       58.02      2.63 o 
   4 -11   7       95.34       91.87      3.17 o 
  -1 -10   7      144.96      133.83      2.95 o 
   0 -10   7        3.92        2.31      2.43 o 
   1 -10   7        6.73        9.48      2.95 o 
   2 -10   7       42.59       43.55      3.15 o 
   3 -10   7        1.68        1.49      3.01 o 
   4 -10   7       23.66       29.51      2.84 o 
   5 -10   7       62.68       59.07      2.88 o 
  -3  -9   7      117.98      112.89      2.96 o 
  -2  -9   7        4.74        5.31      3.02 o 
  -1  -9   7       67.97       64.23      2.86 o 
   0  -9   7      383.74      379.12      3.70 o 
   1  -9   7        4.21        5.16      3.33 o 
   2  -9   7       92.68       95.93      3.47 o 
   3  -9   7        1.37        0.00      2.99 o 
   4  -9   7       81.12       80.41      3.10 o 
   5  -9   7        9.83       11.49      2.92 o 
   6  -9   7       19.40       19.77      2.88 o 
  -4  -8   7      136.34      133.67      3.17 o 
  -3  -8   7       21.85       27.85      2.90 o 
  -2  -8   7       91.75       94.02      3.43 o 
  -1  -8   7       45.27       41.88      3.25 o 
   0  -8   7       59.85       56.73      3.55 o 
   1  -8   7      257.09      252.22      3.74 o 
   2  -8   7      194.85      203.28      3.73 o 
   3  -8   7      228.43      230.90      3.50 o 
   4  -8   7        1.45        0.59      3.33 o 
   5  -8   7      484.11      481.44      3.84 o 
   6  -8   7        3.23        4.95      2.93 o 
  -4  -7   7        0.45        2.84      3.02 o 
  -3  -7   7       75.75       85.66      3.40 o 
  -2  -7   7       45.19       41.70      3.39 o 
  -1  -7   7        1.62        3.15      3.43 o 
   0  -7   7       31.82       32.08      3.76 o 
   1  -7   7      238.32      243.90      3.95 o 
   2  -7   7        0.99        2.03      3.58 o 
   3  -7   7      183.92      188.76      3.90 o 
   4  -7   7        5.22        6.02      3.19 o 
   5  -7   7       18.62       20.99      3.22 o 
   6  -7   7      430.15      416.70      3.73 o 
   7  -7   7        2.69        2.74      2.68 o 
  -5  -6   7      192.50      190.86      3.39 o 
  -4  -6   7       24.75       26.73      3.19 o 
  -3  -6   7      264.45      249.15      3.81 o 
  -2  -6   7       61.64       67.13      3.43 o 
  -1  -6   7       60.83       61.17      3.92 o 
   0  -6   7        0.35        0.88      3.99 o 
   1  -6   7       37.10       37.60      3.78 o 
   2  -6   7      983.21     1002.48      5.07 o 
   3  -6   7      232.47      236.68      3.85 o 
   4  -6   7      280.73      309.84      4.01 o 
   5  -6   7       39.79       38.39      3.27 o 
   6  -6   7       25.07       28.44      2.99 o 
   7  -6   7        2.04        3.72      2.73 o 
  -6  -5   7        1.04        0.00      2.82 o 
  -5  -5   7       69.95       70.95      3.02 o 
  -4  -5   7      301.36      318.56      3.78 o 
  -3  -5   7       90.18       98.88      3.56 o 
  -2  -5   7      216.05      217.89      4.28 o 
  -1  -5   7        0.67        1.22      3.85 o 
   0  -5   7     1238.91     1188.37      5.52 o 
   1  -5   7      175.84      179.16      4.15 o 
   2  -5   7        0.84        4.54      3.62 o 
   3  -5   7     1018.17     1037.57      5.33 o 
   4  -5   7      695.47      713.40      4.76 o 
   5  -5   7        1.49        0.00      3.12 o 
   6  -5   7       80.48       88.63      2.94 o 
   7  -5   7        4.76        7.77      2.72 o 
  -6  -4   7       83.37       79.77      3.10 o 
  -5  -4   7      237.86      249.89      3.68 o 
  -4  -4   7      348.83      359.71      3.95 o 
  -3  -4   7      216.18      213.48      4.10 o 
  -2  -4   7       42.89       45.04      3.88 o 
  -1  -4   7        0.19        0.00      3.84 o 
   0  -4   7     3190.96     3206.61      7.98 o 
   1  -4   7      841.40      787.50      5.06 o 
   2  -4   7       13.79       15.34      3.97 o 
   3  -4   7        6.04       10.77      3.82 o 
   4  -4   7      130.68      132.74      3.84 o 
   5  -4   7      129.39      131.48      3.65 o 
   6  -4   7       70.16       71.76      3.25 o 
   7  -4   7       62.69       63.07      2.98 o 
  -7  -3   7       41.98       41.04      2.84 o 
  -6  -3   7       48.40       55.86      3.15 o 
  -5  -3   7      204.17      201.49      3.48 o 
  -4  -3   7       44.86       52.75      3.48 o 
  -3  -3   7      152.73      160.94      4.05 o 
  -2  -3   7       39.86       46.37      4.05 o 
  -1  -3   7       13.86       21.97      4.15 o 
   0  -3   7        0.95        0.00      4.19 o 
   1  -3   7     2712.16     2777.37      7.88 o 
   2  -3   7      696.81      678.60      5.01 o 
   3  -3   7      568.33      553.96      4.81 o 
   4  -3   7       32.44       34.35      3.74 o 
   5  -3   7        0.53        1.10      3.19 o 
   6  -3   7       13.47       13.48      3.13 o 
   7  -3   7       11.82       11.19      2.66 o 
  -7  -2   7       45.55       42.11      2.73 o 
  -6  -2   7       17.48       15.35      2.79 o 
  -5  -2   7      377.35      387.58      3.74 o 
  -4  -2   7      166.18      176.77      3.75 o 
  -3  -2   7       19.37       24.13      3.83 o 
  -2  -2   7       88.85       89.06      3.54 o 
  -1  -2   7     2870.33     2786.85      8.09 o 
   0  -2   7      729.07      694.31      5.33 o 
   1  -2   7     1255.08     1231.21      6.36 o 
   2  -2   7     1128.50     1113.38      5.58 o 
   3  -2   7       11.05       15.89      4.16 o 
   4  -2   7      458.87      452.86      4.48 o 
   5  -2   7       34.63       41.37      3.56 o 
   6  -2   7       75.54       70.24      3.30 o 
   7  -2   7        4.86        6.65      2.39 o 
  -7  -1   7       35.92       36.86      2.98 o 
  -6  -1   7        1.76        0.82      3.01 o 
  -5  -1   7      479.48      488.28      4.03 o 
  -4  -1   7      265.21      271.23      4.12 o 
  -3  -1   7      375.59      369.39      4.10 o 
  -2  -1   7      798.62      795.51      5.09 o 
  -1  -1   7     1252.00     1288.71      5.71 o 
   0  -1   7     3070.46     3018.42      7.83 o 
   1  -1   7     2155.68     2170.65      7.52 o 
   2  -1   7      273.27      272.10      4.67 o 
   3  -1   7       10.23       12.88      4.22 o 
   4  -1   7      234.54      245.51      4.32 o 
   5  -1   7      150.47      154.93      3.52 o 
   6  -1   7       30.40       28.25      2.59 o 
  -8   0   7       16.50       14.72      2.57 o 
  -7   0   7        0.32        1.25      2.78 o 
  -6   0   7       31.34       34.81      3.23 o 
  -5   0   7      126.94      121.70      3.52 o 
  -4   0   7      205.46      189.21      3.83 o 
  -3   0   7       39.50       37.91      3.55 o 
  -2   0   7      238.16      257.84      4.60 o 
  -1   0   7      951.75      906.81      5.39 o 
   0   0   7      196.35      196.60      4.08 o 
   1   0   7      391.54      416.21      4.85 o 
   2   0   7     1200.07     1201.81      5.95 o 
   3   0   7       25.55       26.23      4.35 o 
   4   0   7      210.27      230.19      3.55 o 
   5   0   7      215.35      220.59      3.61 o 
   6   0   7       21.98       22.37      2.84 o 
  -8   1   7       12.10       14.41      2.68 o 
  -7   1   7      151.00      152.32      3.27 o 
  -6   1   7      111.76      119.69      3.18 o 
  -5   1   7      136.69      147.71      3.70 o 
  -4   1   7      224.76      223.68      3.99 o 
  -3   1   7       14.84       10.74      3.54 o 
  -2   1   7       15.50       14.71      3.83 o 
  -1   1   7        0.36        3.74      4.19 o 
   0   1   7      728.42      714.37      5.35 o 
   1   1   7        1.83        0.00      4.23 o 
   2   1   7       28.32       29.41      3.73 o 
   3   1   7      358.43      366.40      3.93 o 
   4   1   7       35.14       32.81      3.05 o 
   5   1   7      153.74      155.10      3.42 o 
   6   1   7      162.47      149.83      3.07 o 
  -8   2   7       64.86       70.06      3.05 o 
  -7   2   7       10.75       11.60      2.89 o 
  -6   2   7      405.98      415.94      3.79 o 
  -5   2   7       19.23       20.48      3.44 o 
  -4   2   7      660.37      652.75      5.02 o 
  -3   2   7      277.81      283.93      3.95 o 
  -2   2   7        6.92       12.54      3.83 o 
  -1   2   7     1032.16     1062.81      5.81 o 
   0   2   7      302.18      303.84      4.52 o 
   1   2   7      108.50      118.48      4.20 o 
   2   2   7        2.07        0.03      3.83 o 
   3   2   7       14.89       17.91      3.28 o 
   4   2   7        0.03        5.08      2.87 o 
   5   2   7       60.60       63.54      3.04 o 
  -8   3   7        6.91        8.24      2.86 o 
  -7   3   7        9.85       14.03      2.97 o 
  -6   3   7        2.46        2.57      3.09 o 
  -5   3   7       12.64       15.74      3.19 o 
  -4   3   7     1485.99     1532.71      5.77 o 
  -3   3   7     1479.93     1539.04      6.10 o 
  -2   3   7       24.71       29.86      3.59 o 
  -1   3   7       74.15       68.31      4.03 o 
   0   3   7        2.11        1.99      3.86 o 
   1   3   7      424.26      426.88      5.04 o 
   2   3   7       29.76       32.20      3.54 o 
   3   3   7      119.45      117.12      3.28 o 
   4   3   7       10.81       11.78      3.03 o 
   5   3   7       27.15       25.50      2.82 o 
  -8   4   7       32.35       33.15      2.49 o 
  -7   4   7      112.45      108.33      2.95 o 
  -6   4   7       75.53       80.01      3.00 o 
  -5   4   7      115.45      114.35      3.19 o 
  -4   4   7       14.84       16.17      3.43 o 
  -3   4   7     2807.29     3033.81      7.71 o 
  -2   4   7      522.77      530.96      4.72 o 
  -1   4   7        3.42        1.34      3.73 o 
   0   4   7      289.67      293.21      4.28 o 
   1   4   7      199.38      186.93      4.22 o 
   2   4   7      126.60      122.81      3.38 o 
   3   4   7        0.13        0.00      2.88 o 
   4   4   7       30.46       26.46      2.39 o 
  -8   5   7       47.95       48.39      2.45 o 
  -7   5   7        4.17        8.12      2.57 o 
  -6   5   7        1.09        0.00      2.62 o 
  -5   5   7     1128.46     1162.68      4.61 o 
  -4   5   7       31.89       31.18      2.92 o 
  -3   5   7      459.84      474.26      4.36 o 
  -2   5   7      841.81      915.21      5.11 o 
  -1   5   7       34.49       37.18      3.48 o 
   0   5   7        2.85        3.79      3.40 o 
   1   5   7        0.28        0.56      3.38 o 
   2   5   7      227.24      224.95      3.49 o 
   3   5   7       85.50       91.09      2.93 o 
  -7   6   7       39.14       40.40      2.42 o 
  -6   6   7       11.07        9.17      2.63 o 
  -5   6   7      384.88      396.01      3.49 o 
  -4   6   7      610.32      622.28      4.10 o 
  -3   6   7       97.41       95.05      3.24 o 
  -2   6   7      372.86      385.45      4.08 o 
  -1   6   7       35.98       33.23      3.41 o 
   0   6   7      439.49      431.90      4.09 o 
   1   6   7        0.75        0.34      3.28 o 
   2   6   7       14.37       14.53      2.73 o 
  -7   7   7       11.78       14.15      2.54 o 
  -6   7   7       64.20       60.30      2.72 o 
  -5   7   7      133.30      130.38      3.05 o 
  -4   7   7      252.53      264.43      3.24 o 
  -3   7   7       29.50       30.86      3.15 o 
  -2   7   7        0.35        0.00      2.93 o 
  -1   7   7        6.23        6.05      3.08 o 
   0   7   7       72.92       77.53      3.30 o 
   1   7   7      205.68      197.08      3.76 o 
  -6   8   7       71.10       56.96      2.68 o 
  -5   8   7        1.70        0.64      2.47 o 
  -4   8   7      123.51      115.11      2.94 o 
  -3   8   7      221.12      221.18      3.47 o 
  -2   8   7       70.53       65.02      3.01 o 
  -1   8   7       14.48       17.21      2.94 o 
   0   8   7        0.13        1.41      2.91 o 
  -4   9   7        1.01        0.54      2.54 o 
  -3   9   7       20.68       23.75      2.94 o 
   1 -11   8       30.73       30.94      2.41 o 
   2 -11   8       92.15       87.51      2.84 o 
   3 -11   8      103.86      101.10      3.19 o 
   4 -11   8       28.99       27.31      2.86 o 
  -1 -10   8        0.00        0.00      2.84 o 
   0 -10   8       73.35       72.94      2.84 o 
   1 -10   8       75.97       77.39      2.99 o 
   2 -10   8      242.93      240.53      3.33 o 
   3 -10   8       41.79       43.73      2.64 o 
   4 -10   8       73.50       68.02      2.81 o 
   5 -10   8       27.02       28.30      2.91 o 
  -3  -9   8        0.62        3.44      2.76 o 
  -2  -9   8        1.66        3.26      3.08 o 
  -1  -9   8        0.51        2.02      2.76 o 
   0  -9   8      162.91      160.11      3.58 o 
   1  -9   8      127.04      120.28      3.41 o 
   2  -9   8       53.06       52.97      3.21 o 
   3  -9   8      566.18      554.39      4.01 o 
   4  -9   8        1.26        0.25      2.78 o 
   5  -9   8        7.42       11.90      2.70 o 
   6  -9   8       11.44       13.42      2.68 o 
  -4  -8   8       83.39       79.05      2.98 o 
  -3  -8   8       34.35       30.67      3.06 o 
  -2  -8   8      191.36      179.56      3.29 o 
  -1  -8   8       21.25       26.70      3.28 o 
   0  -8   8      302.77      306.88      3.84 o 
   1  -8   8      437.83      439.23      4.05 o 
   2  -8   8        0.78        5.33      3.43 o 
   3  -8   8      126.15      124.46      3.45 o 
   4  -8   8      353.87      339.44      3.57 o 
   5  -8   8        7.80       11.29      2.95 o 
   6  -8   8       34.17       32.21      2.84 o 
  -4  -7   8       19.14       16.57      3.04 o 
  -3  -7   8       42.61       43.67      3.29 o 
  -2  -7   8        0.36        1.02      3.44 o 
  -1  -7   8       51.71       45.31      3.72 o 
   0  -7   8      153.14      159.19      3.74 o 
   1  -7   8      845.45      865.04      4.93 o 
   2  -7   8      430.79      432.21      4.16 o 
   3  -7   8       78.09       79.51      3.61 o 
   4  -7   8       34.47       34.82      3.39 o 
   5  -7   8       23.34       21.06      3.06 o 
   6  -7   8        0.57        0.00      2.85 o 
  -5  -6   8        0.04        1.90      2.70 o 
  -4  -6   8        0.45        1.01      2.89 o 
  -3  -6   8       22.64       28.83      3.23 o 
  -2  -6   8      139.09      144.73      3.75 o 
  -1  -6   8      142.49      143.94      4.18 o 
   0  -6   8       29.72       31.65      4.08 o 
   1  -6   8      175.58      175.65      4.23 o 
   2  -6   8      822.77      824.43      5.16 o 
   3  -6   8      245.42      238.34      3.78 o 
   4  -6   8      479.22      489.06      4.10 o 
   5  -6   8        1.48        1.24      3.05 o 
   6  -6   8       10.29       14.05      2.93 o 
   7  -6   8       18.62       19.96      2.74 o 
  -6  -5   8       75.38       69.77      3.06 o 
  -5  -5   8       12.94        9.41      2.87 o 
  -4  -5   8       37.53       33.82      3.35 o 
  -3  -5   8       33.23       32.00      3.33 o 
  -2  -5   8     1072.57     1106.65      5.48 o 
  -1  -5   8       60.98       55.72      3.78 o 
   0  -5   8       52.09       54.26      3.99 o 
   1  -5   8      222.49      202.25      4.03 o 
   2  -5   8      100.02      100.48      4.25 o 
   3  -5   8      597.50      595.75      4.60 o 
   4  -5   8       82.39       80.96      3.54 o 
   5  -5   8      127.78      140.20      3.34 o 
   6  -5   8        0.40        0.00      2.59 o 
   7  -5   8      178.52      174.38      3.22 o 
  -6  -4   8       37.08       34.34      3.03 o 
  -5  -4   8        1.89        2.14      3.03 o 
  -4  -4   8      390.56      405.56      4.02 o 
  -3  -4   8       54.49       59.59      3.88 o 
  -2  -4   8      393.59      400.15      4.55 o 
  -1  -4   8     1497.22     1543.69      6.09 o 
   0  -4   8       10.30        9.65      4.15 o 
   1  -4   8        1.92        4.24      3.87 o 
   2  -4   8     1715.89     1712.73      6.34 o 
   3  -4   8       27.83       34.21      4.02 o 
   4  -4   8       34.68       33.94      3.29 o 
   5  -4   8        5.12        2.29      3.21 o 
   6  -4   8       47.69       45.23      2.96 o 
   7  -4   8       48.91       45.36      2.91 o 
  -7  -3   8       30.29       28.82      2.76 o 
  -6  -3   8      116.17      109.69      3.22 o 
  -5  -3   8       57.65       56.28      3.12 o 
  -4  -3   8      224.92      237.43      3.88 o 
  -3  -3   8     2487.67     2553.96      6.80 o 
  -2  -3   8     1143.91     1137.43      5.33 o 
  -1  -3   8      487.31      482.71      4.94 o 
   0  -3   8     1019.72     1002.24      5.78 o 
   1  -3   8      839.90      848.09      5.47 o 
   2  -3   8        8.04       10.41      3.57 o 
   3  -3   8      474.09      477.32      4.90 o 
   4  -3   8       58.38       56.26      3.54 o 
   5  -3   8       19.49       29.29      3.15 o 
   6  -3   8       22.17       26.37      2.96 o 
  -7  -2   8       13.22       11.82      2.76 o 
  -6  -2   8       69.72       74.13      3.02 o 
  -5  -2   8        5.37        2.47      3.11 o 
  -4  -2   8      440.65      466.37      4.25 o 
  -3  -2   8      881.66      899.73      4.96 o 
  -2  -2   8     1080.10     1085.34      5.26 o 
  -1  -2   8     1075.70     1005.87      5.62 o 
   0  -2   8        0.95        0.00      3.62 o 
   1  -2   8        0.12        0.00      3.95 o 
   2  -2   8      720.79      735.17      5.18 o 
   3  -2   8       28.65       32.18      3.66 o 
   4  -2   8       94.02       96.67      3.83 o 
   5  -2   8       60.76       62.52      3.36 o 
   6  -2   8       33.07       32.33      2.90 o 
  -7  -1   8        5.00       14.58      2.92 o 
  -6  -1   8       19.59       23.18      2.96 o 
  -5  -1   8      380.81      405.20      3.95 o 
  -4  -1   8      407.65      417.56      4.19 o 
  -3  -1   8     1303.22     1375.45      5.77 o 
  -2  -1   8      240.16      246.16      4.45 o 
  -1  -1   8       16.18       11.05      3.78 o 
   0  -1   8      994.46      932.28      5.16 o 
   1  -1   8      101.33       97.01      4.23 o 
   2  -1   8      664.70      653.29      5.09 o 
   3  -1   8      250.57      237.00      4.31 o 
   4  -1   8      165.90      166.95      3.88 o 
   5  -1   8        7.87        7.11      3.11 o 
   6  -1   8        1.00        1.26      2.88 o 
  -8   0   8        0.20        0.00      2.64 o 
  -7   0   8        5.24        3.83      2.75 o 
  -6   0   8        3.82        2.49      2.93 o 
  -5   0   8        3.13        5.31      3.50 o 
  -4   0   8       35.93       35.67      3.56 o 
  -3   0   8      202.62      193.49      4.07 o 
  -2   0   8     2080.55     2118.95      6.77 o 
  -1   0   8       30.52       28.17      3.78 o 
   0   0   8       74.47       61.20      4.18 o 
   1   0   8      169.25      172.94      4.39 o 
   2   0   8      282.78      272.79      4.84 o 
   3   0   8      491.55      488.69      4.74 o 
   4   0   8      165.36      168.10      3.70 o 
   5   0   8      115.58      121.22      3.30 o 
   6   0   8        0.16        0.00      2.64 o 
  -8   1   8        7.95        7.32      2.56 o 
  -7   1   8        0.12        0.00      2.90 o 
  -6   1   8      130.77      129.29      3.15 o 
  -5   1   8      223.41      236.95      3.91 o 
  -4   1   8        6.10        7.93      3.51 o 
  -3   1   8       58.73       64.04      3.73 o 
  -2   1   8      651.62      612.62      4.76 o 
  -1   1   8      801.17      791.68      5.26 o 
   0   1   8      242.92      227.15      4.48 o 
   1   1   8      518.30      487.66      5.10 o 
   2   1   8       66.21       70.05      4.35 o 
   3   1   8      769.31      780.45      4.67 o 
   4   1   8       18.69       21.12      3.30 o 
   5   1   8        4.14        6.77      2.74 o 
  -8   2   8        0.05        0.00      2.78 o 
  -7   2   8        1.81        3.73      3.11 o 
  -6   2   8      646.39      621.43      4.30 o 
  -5   2   8      193.91      204.78      3.67 o 
  -4   2   8      272.24      295.35      4.14 o 
  -3   2   8      121.95      119.52      3.53 o 
  -2   2   8       11.82       13.86      3.79 o 
  -1   2   8      613.98      583.37      5.06 o 
   0   2   8       42.52       48.79      4.03 o 
   1   2   8      602.28      568.40      5.18 o 
   2   2   8       37.15       31.42      4.06 o 
   3   2   8      587.03      584.11      4.14 o 
   4   2   8      527.78      524.29      4.06 o 
   5   2   8       66.01       55.28      2.80 o 
  -8   3   8       65.00       62.06      2.75 o 
  -7   3   8       11.59       14.52      2.76 o 
  -6   3   8        3.41        4.07      3.07 o 
  -5   3   8      587.00      622.59      4.01 o 
  -4   3   8       12.69       10.35      3.12 o 
  -3   3   8      315.85      322.68      4.31 o 
  -2   3   8       18.51       19.44      3.62 o 
  -1   3   8       60.49       65.96      3.86 o 
   0   3   8      144.20      143.67      4.08 o 
   1   3   8      332.17      313.68      4.51 o 
   2   3   8       32.26       35.69      2.97 o 
   3   3   8       17.89       15.28      3.25 o 
   4   3   8      254.75      249.38      3.29 o 
  -8   4   8       43.23       40.01      2.80 o 
  -7   4   8      380.32      370.59      3.49 o 
  -6   4   8       40.48       41.94      2.80 o 
  -5   4   8      379.36      393.86      3.63 o 
  -4   4   8      195.14      198.78      3.38 o 
  -3   4   8      379.13      398.03      4.20 o 
  -2   4   8      479.34      480.22      4.45 o 
  -1   4   8       24.56       26.78      3.62 o 
   0   4   8      208.03      210.40      4.02 o 
   1   4   8        9.51       10.74      3.62 o 
   2   4   8      772.16      744.67      4.67 o 
   3   4   8       13.45       15.06      2.76 o 
  -7   5   8      127.54      127.91      2.78 o 
  -6   5   8      123.46      126.18      2.99 o 
  -5   5   8       30.05       30.56      2.80 o 
  -4   5   8       58.58       65.14      3.01 o 
  -3   5   8        0.85        3.84      3.44 o 
  -2   5   8      828.57      853.61      4.93 o 
  -1   5   8        1.51       13.81      3.25 o 
   0   5   8       12.52       10.56      3.27 o 
   1   5   8      141.29      131.63      3.65 o 
   2   5   8       95.93       90.74      3.00 o 
   3   5   8       23.47       20.63      2.26 o 
  -7   6   8      137.31      130.03      2.87 o 
  -6   6   8      121.79      125.96      2.91 o 
  -5   6   8       70.86       72.91      2.96 o 
  -4   6   8        8.35        9.91      3.10 o 
  -3   6   8        1.03        2.97      3.14 o 
  -2   6   8      243.81      250.50      3.67 o 
  -1   6   8      165.68      179.32      3.48 o 
   0   6   8       10.13       11.94      3.05 o 
   1   6   8        0.35        1.17      3.13 o 
   2   6   8        0.35        0.00      2.65 o 
  -6   7   8      100.51       91.03      2.91 o 
  -5   7   8      122.61      121.58      2.91 o 
  -4   7   8      201.72      203.00      3.25 o 
  -3   7   8        1.63        0.00      2.91 o 
  -2   7   8        0.89        3.21      2.99 o 
  -1   7   8      138.91      135.69      3.26 o 
   0   7   8      104.06      100.80      3.24 o 
  -5   8   8       36.01       38.65      2.79 o 
  -4   8   8       73.04       68.27      2.90 o 
  -3   8   8      161.98      154.24      3.27 o 
  -2   8   8       34.78       42.15      2.96 o 
  -1   8   8      164.50      165.15      3.27 o 
   1 -11   9        5.73        2.75      2.52 o 
   2 -11   9       60.56       59.52      3.10 o 
   3 -11   9        4.24        8.60      2.62 o 
  -1 -10   9       48.33       49.20      2.68 o 
   0 -10   9        0.27        3.12      2.83 o 
   1 -10   9       48.13       54.02      3.05 o 
   2 -10   9       74.55       77.02      3.20 o 
   3 -10   9       17.07       15.75      2.80 o 
   4 -10   9       30.94       30.20      2.99 o 
  -2  -9   9      128.79      123.44      3.26 o 
  -1  -9   9      169.81      175.51      3.31 o 
   0  -9   9       14.75       13.39      2.97 o 
   1  -9   9        5.99        6.00      3.18 o 
   2  -9   9      108.74      112.96      3.24 o 
   3  -9   9       78.13       83.36      3.38 o 
   4  -9   9        5.15        6.33      2.86 o 
   5  -9   9       39.08       43.50      2.95 o 
  -3  -8   9       15.50       16.45      3.03 o 
  -2  -8   9       11.58       14.42      3.02 o 
  -1  -8   9      216.33      221.32      3.64 o 
   0  -8   9      256.98      268.30      3.84 o 
   1  -8   9      115.06      122.06      3.55 o 
   2  -8   9       25.03       29.32      3.28 o 
   3  -8   9       21.68       17.68      3.27 o 
   4  -8   9       90.81       87.46      3.04 o 
   5  -8   9       19.81       18.79      3.01 o 
   6  -8   9       11.95       10.37      2.49 o 
  -4  -7   9        1.02        4.51      2.76 o 
  -3  -7   9       26.04       25.69      3.13 o 
  -2  -7   9        3.10        3.79      2.76 o 
  -1  -7   9      104.97      101.99      3.65 o 
   0  -7   9      592.75      598.04      4.53 o 
   1  -7   9      590.82      603.24      4.45 o 
   2  -7   9      175.24      178.28      3.54 o 
   3  -7   9        7.95       10.05      3.39 o 
   4  -7   9      148.13      149.67      3.42 o 
   5  -7   9      214.18      208.13      3.21 o 
   6  -7   9        2.52        3.44      2.54 o 
  -5  -6   9       45.39       43.72      2.92 o 
  -4  -6   9       80.68       82.92      3.11 o 
  -3  -6   9        5.86        5.56      2.98 o 
  -2  -6   9       97.60      100.39      3.68 o 
  -1  -6   9      941.99      950.78      4.89 o 
   0  -6   9      119.43      119.81      3.86 o 
   1  -6   9      613.68      629.59      4.83 o 
   2  -6   9        8.72       12.29      3.80 o 
   3  -6   9       17.48       18.33      3.40 o 
   4  -6   9        3.91        4.17      2.93 o 
   5  -6   9      481.30      479.57      3.84 o 
   6  -6   9        4.82        8.72      2.93 o 
  -6  -5   9       67.30       63.25      2.97 o 
  -5  -5   9       69.19       66.79      2.85 o 
  -4  -5   9       59.35       64.33      3.30 o 
  -3  -5   9      324.52      328.82      3.78 o 
  -2  -5   9      400.31      400.03      4.44 o 
  -1  -5   9      770.41      782.49      5.15 o 
   0  -5   9     1473.14     1486.35      6.10 o 
   1  -5   9        0.12        1.55      3.69 o 
   2  -5   9      177.47      191.92      4.35 o 
   3  -5   9      436.60      451.07      4.21 o 
   4  -5   9      343.55      326.63      3.68 o 
   5  -5   9       27.00       29.45      3.15 o 
   6  -5   9       82.88       82.97      2.78 o 
  -6  -4   9       30.69       27.60      2.96 o 
  -5  -4   9      271.27      270.78      3.50 o 
  -4  -4   9      126.39      135.44      3.22 o 
  -3  -4   9       56.53       58.58      3.59 o 
  -2  -4   9      217.80      225.69      4.39 o 
  -1  -4   9      553.71      565.33      4.63 o 
   0  -4   9       70.34       66.33      3.98 o 
   1  -4   9       70.02       62.67      4.25 o 
   2  -4   9        7.65        9.33      3.87 o 
   3  -4   9      240.74      258.33      3.99 o 
   4  -4   9      326.72      331.93      4.06 o 
   5  -4   9      433.04      433.72      3.87 o 
   6  -4   9        2.94        7.12      2.65 o 
  -6  -3   9      193.57      197.24      3.14 o 
  -5  -3   9      157.76      159.82      3.27 o 
  -4  -3   9       10.03        8.86      3.21 o 
  -3  -3   9       20.43       22.49      3.65 o 
  -2  -3   9      192.62      192.04      3.97 o 
  -1  -3   9        4.40        2.49      3.77 o 
   0  -3   9        1.19        8.02      4.28 o 
   1  -3   9       93.34      100.78      4.20 o 
   2  -3   9        3.15        6.58      4.08 o 
   3  -3   9       47.49       60.21      3.74 o 
   4  -3   9       78.12       83.38      3.49 o 
   5  -3   9      164.61      169.67      3.35 o 
   6  -3   9      399.94      389.09      3.55 o 
  -7  -2   9       81.40       72.78      2.82 o 
  -6  -2   9       59.19       63.12      2.92 o 
  -5  -2   9      465.25      491.13      3.76 o 
  -4  -2   9       69.26       74.24      3.47 o 
  -3  -2   9      147.38      149.92      3.93 o 
  -2  -2   9      303.36      318.61      4.23 o 
  -1  -2   9      405.28      374.71      4.78 o 
   0  -2   9      585.95      580.72      4.80 o 
   1  -2   9       10.94       12.58      4.12 o 
   2  -2   9       55.50       61.01      4.23 o 
   3  -2   9      259.04      257.19      4.13 o 
   4  -2   9        0.05        3.40      3.46 o 
   5  -2   9       13.38       12.73      3.05 o 
   6  -2   9       81.07       76.23      2.90 o 
  -7  -1   9        3.24        3.07      2.70 o 
  -6  -1   9        0.17        0.00      2.91 o 
  -5  -1   9       89.26       80.86      3.18 o 
  -4  -1   9      709.01      736.26      4.73 o 
  -3  -1   9       38.35       50.59      3.47 o 
  -2  -1   9       51.86       46.24      3.92 o 
  -1  -1   9        2.78        2.24      3.59 o 
   0  -1   9      610.04      547.77      4.63 o 
   1  -1   9      124.09      127.46      4.19 o 
   2  -1   9       40.17       46.04      4.43 o 
   3  -1   9       15.08       19.83      3.71 o 
   4  -1   9      356.15      368.51      4.10 o 
   5  -1   9       27.51       24.01      2.68 o 
   6  -1   9       69.20       63.51      2.78 o 
  -7   0   9      145.25      138.14      3.11 o 
  -6   0   9       18.90       19.31      2.91 o 
  -5   0   9       39.14       45.46      3.36 o 
  -4   0   9      364.74      354.71      3.80 o 
  -3   0   9      439.40      455.41      4.34 o 
  -2   0   9      696.29      719.12      4.73 o 
  -1   0   9      138.56      119.52      4.06 o 
   0   0   9      553.49      525.36      4.71 o 
   1   0   9     2004.64     2070.54      7.32 o 
   2   0   9       13.29       30.86      4.10 o 
   3   0   9      101.93      102.00      3.94 o 
   4   0   9        5.06        6.65      2.92 o 
   5   0   9      403.43      384.84      3.47 o 
  -7   1   9       47.90       48.47      3.05 o 
  -6   1   9      266.97      274.24      3.54 o 
  -5   1   9        0.30        3.23      3.18 o 
  -4   1   9      164.26      170.24      3.70 o 
  -3   1   9      423.78      429.80      4.51 o 
  -2   1   9      302.28      272.21      4.21 o 
  -1   1   9      111.87      110.26      3.97 o 
   0   1   9        1.19        3.64      3.50 o 
   1   1   9     2064.49     2096.67      7.03 o 
   2   1   9      213.73      219.50      4.44 o 
   3   1   9       12.11       16.87      3.52 o 
   4   1   9      105.15      106.03      3.29 o 
   5   1   9       73.01       70.28      2.99 o 
  -8   2   9       25.20       27.52      2.96 o 
  -7   2   9       93.87       92.39      3.03 o 
  -6   2   9        1.34        3.69      2.95 o 
  -5   2   9      529.31      536.69      4.12 o 
  -4   2   9      159.68      172.57      3.74 o 
  -3   2   9        1.08        1.20      3.73 o 
  -2   2   9      135.04      137.66      4.08 o 
  -1   2   9     3132.53     3177.31      8.31 o 
   0   2   9      209.18      204.53      4.58 o 
   1   2   9       46.10       44.40      3.84 o 
   2   2   9      276.11      293.12      4.41 o 
   3   2   9       57.82       53.54      3.08 o 
   4   2   9       45.32       46.71      2.93 o 
  -7   3   9       54.16       57.14      2.82 o 
  -6   3   9      147.50      153.28      3.24 o 
  -5   3   9      236.89      243.43      3.54 o 
  -4   3   9      113.52      120.02      3.51 o 
  -3   3   9       82.48       80.37      3.79 o 
  -2   3   9       14.46       12.65      3.61 o 
  -1   3   9      751.83      800.74      5.13 o 
   0   3   9     1337.93     1333.05      5.65 o 
   1   3   9       17.81       22.79      3.32 o 
   2   3   9       13.24        9.37      2.95 o 
   3   3   9        0.11        2.33      3.07 o 
   4   3   9        9.92        8.22      2.47 o 
  -7   4   9        2.54        3.62      2.41 o 
  -6   4   9       28.08       29.47      2.55 o 
  -5   4   9       12.19       17.37      2.89 o 
  -4   4   9      137.27      136.85      3.59 o 
  -3   4   9      338.31      348.53      4.09 o 
  -2   4   9       39.13       44.43      3.35 o 
  -1   4   9      128.47      133.58      3.52 o 
   0   4   9      312.52      313.71      3.93 o 
   1   4   9       43.59       43.90      3.36 o 
   2   4   9      193.98      204.99      3.35 o 
   3   4   9       11.95       10.79      2.72 o 
  -7   5   9       30.00       26.57      2.64 o 
  -6   5   9        7.40        6.42      2.70 o 
  -5   5   9       65.63       63.53      2.86 o 
  -4   5   9       63.10       65.24      2.96 o 
  -3   5   9        3.25        3.22      3.08 o 
  -2   5   9        0.07        0.00      3.13 o 
  -1   5   9        1.07        1.46      3.11 o 
   0   5   9       64.63       73.15      3.29 o 
   1   5   9       63.43       61.45      3.00 o 
   2   5   9       37.84       36.21      2.94 o 
  -7   6   9       30.48       30.08      2.58 o 
  -6   6   9       40.41       39.08      2.84 o 
  -5   6   9        0.18        3.56      2.41 o 
  -4   6   9        0.15        5.60      2.92 o 
  -3   6   9       72.41       79.18      3.15 o 
  -2   6   9       39.23       39.12      3.13 o 
  -1   6   9        2.88        5.71      2.84 o 
   0   6   9       25.34       28.61      3.12 o 
   1   6   9       44.71       45.05      3.09 o 
  -6   7   9        8.65        8.97      2.52 o 
  -5   7   9      125.82      121.01      3.02 o 
  -4   7   9      123.88      126.66      2.75 o 
  -3   7   9      195.58      185.78      3.41 o 
  -2   7   9       29.11       28.83      2.91 o 
  -1   7   9        8.10       10.05      2.90 o 
   0   7   9        6.51        6.62      2.83 o 
  -4   8   9       23.96       21.72      2.76 o 
  -3   8   9      231.64      214.17      3.36 o 
  -1 -10  10        7.36        8.14      2.69 o 
   0 -10  10       68.34       67.17      3.11 o 
   1 -10  10       65.46       64.85      2.90 o 
   2 -10  10        7.86        9.74      2.74 o 
   3 -10  10       53.27       48.32      2.93 o 
   4 -10  10       40.23       35.92      2.68 o 
  -2  -9  10       67.18       65.28      2.92 o 
  -1  -9  10       19.31       26.36      3.19 o 
   0  -9  10      145.21      147.46      3.23 o 
   1  -9  10        3.07        7.48      2.84 o 
   2  -9  10      104.11      101.66      3.16 o 
   3  -9  10       35.35       29.85      3.15 o 
   4  -9  10       33.86       32.43      2.86 o 
   5  -9  10        3.48        3.56      2.85 o 
  -3  -8  10       65.26       60.78      3.15 o 
  -2  -8  10      330.10      323.51      3.39 o 
  -1  -8  10       56.75       56.11      3.08 o 
   0  -8  10       15.31       12.08      3.34 o 
   1  -8  10       79.31       77.47      3.12 o 
   2  -8  10      245.82      242.32      3.42 o 
   3  -8  10        2.21        5.13      3.17 o 
   4  -8  10        8.29       15.16      2.92 o 
   5  -8  10      137.10      134.63      3.10 o 
  -4  -7  10      158.72      148.92      3.21 o 
  -3  -7  10      273.03      266.35      3.34 o 
  -2  -7  10       50.73       49.50      3.24 o 
  -1  -7  10       38.10       36.15      3.18 o 
   0  -7  10      379.18      388.99      4.21 o 
   1  -7  10       80.49       76.11      3.47 o 
   2  -7  10       25.55       28.83      3.40 o 
   3  -7  10      240.86      237.58      3.81 o 
   4  -7  10      126.76      123.79      3.42 o 
   5  -7  10        4.82        9.13      2.91 o 
   6  -7  10      273.60      260.09      3.11 o 
  -5  -6  10       57.76       52.31      2.81 o 
  -4  -6  10      184.92      174.03      3.28 o 
  -3  -6  10      156.89      156.49      3.28 o 
  -2  -6  10      165.75      171.95      3.46 o 
  -1  -6  10       16.86       19.10      3.46 o 
   0  -6  10      432.44      458.34      4.34 o 
   1  -6  10      278.41      280.78      4.09 o 
   2  -6  10      266.15      253.43      3.75 o 
   3  -6  10       17.08       16.56      3.09 o 
   4  -6  10      113.54      116.60      3.20 o 
   5  -6  10        5.46        8.08      3.05 o 
   6  -6  10       18.16       23.01      2.82 o 
  -5  -5  10       59.50       53.67      3.04 o 
  -4  -5  10       97.72      103.65      3.32 o 
  -3  -5  10        8.88       11.23      2.92 o 
  -2  -5  10       58.15       63.00      3.57 o 
  -1  -5  10        2.02        1.86      3.60 o 
   0  -5  10        1.05        0.00      3.46 o 
   1  -5  10      122.59      131.53      3.79 o 
   2  -5  10      281.90      285.15      3.84 o 
   3  -5  10      445.89      420.39      3.98 o 
   4  -5  10       96.37       98.15      3.30 o 
   5  -5  10       21.59       21.27      2.86 o 
   6  -5  10        0.45        0.00      2.78 o 
  -6  -4  10       11.32       14.17      2.84 o 
  -5  -4  10        4.91        3.84      3.03 o 
  -4  -4  10       51.40       53.35      3.19 o 
  -3  -4  10      105.37      106.27      3.42 o 
  -2  -4  10      172.81      171.54      3.86 o 
  -1  -4  10      252.04      250.57      4.32 o 
   0  -4  10       51.19       50.88      3.93 o 
   1  -4  10      133.10      131.53      4.08 o 
   2  -4  10       84.33       94.25      3.75 o 
   3  -4  10      213.57      224.47      3.91 o 
   4  -4  10      546.42      552.29      4.35 o 
   5  -4  10       19.17       19.56      3.08 o 
   6  -4  10       20.19       22.74      3.03 o 
  -6  -3  10        0.04        0.00      2.86 o 
  -5  -3  10        8.39        8.74      3.09 o 
  -4  -3  10      187.66      193.22      3.55 o 
  -3  -3  10      143.00      152.67      3.76 o 
  -2  -3  10       50.23       50.27      3.80 o 
  -1  -3  10      111.03      108.27      3.72 o 
   0  -3  10       55.24       49.97      4.03 o 
   1  -3  10      804.12      783.84      5.53 o 
   2  -3  10       93.39       96.66      4.13 o 
   3  -3  10       84.79       80.92      3.77 o 
   4  -3  10       44.41       48.62      3.49 o 
   5  -3  10      123.79      122.56      3.42 o 
   6  -3  10       13.39       13.99      2.64 o 
  -7  -2  10       86.80       78.11      2.81 o 
  -6  -2  10      189.40      178.95      3.14 o 
  -5  -2  10       85.84       80.69      3.08 o 
  -4  -2  10       63.56       65.88      3.33 o 
  -3  -2  10        2.39        1.04      3.56 o 
  -2  -2  10      287.70      305.30      4.07 o 
  -1  -2  10        4.71        7.07      3.39 o 
   0  -2  10      120.78      125.42      3.72 o 
   1  -2  10      170.59      170.30      4.39 o 
   2  -2  10     1894.78     1954.04      6.69 o 
   3  -2  10      290.07      289.01      3.94 o 
   4  -2  10      261.22      269.11      3.89 o 
   5  -2  10       10.41       18.49      2.78 o 
  -7  -1  10       12.60       19.73      2.84 o 
  -6  -1  10      267.10      264.06      3.33 o 
  -5  -1  10       92.86       92.50      3.28 o 
  -4  -1  10      123.25      114.63      3.37 o 
  -3  -1  10       13.34       14.46      3.72 o 
  -2  -1  10      534.47      562.33      4.42 o 
  -1  -1  10      326.65      347.76      3.78 o 
   0  -1  10      175.16      169.70      4.14 o 
   1  -1  10      606.30      610.95      4.89 o 
   2  -1  10      211.71      209.49      4.34 o 
   3  -1  10      796.82      827.76      5.13 o 
   4  -1  10        7.82        6.05      3.50 o 
   5  -1  10       68.83       70.10      2.73 o 
  -7   0  10       85.41       78.17      3.02 o 
  -6   0  10       78.53       82.94      3.12 o 
  -5   0  10       84.16       85.27      3.33 o 
  -4   0  10      578.54      573.33      4.38 o 
  -3   0  10        1.95        9.86      3.56 o 
  -2   0  10        0.61        0.13      3.62 o 
  -1   0  10      908.35      979.32      5.16 o 
   0   0  10      556.79      568.01      4.49 o 
   1   0  10      175.54      158.60      4.00 o 
   2   0  10      574.81      576.99      4.92 o 
   3   0  10       18.88       20.82      3.74 o 
   4   0  10        0.09        0.00      2.91 o 
   5   0  10       20.88       20.65      2.80 o 
  -7   1  10      245.17      231.16      3.27 o 
  -6   1  10      107.07      102.15      2.80 o 
  -5   1  10        2.22        1.97      3.30 o 
  -4   1  10      647.04      663.21      4.42 o 
  -3   1  10     1016.96     1011.21      5.17 o 
  -2   1  10        3.15        0.43      3.85 o 
  -1   1  10       39.70       42.25      3.39 o 
   0   1  10        7.65       14.13      3.84 o 
   1   1  10      266.84      270.40      4.33 o 
   2   1  10        7.37       11.45      3.55 o 
   3   1  10      235.36      235.76      3.57 o 
   4   1  10       32.94       40.58      2.78 o 
  -7   2  10       76.66       70.26      2.74 o 
  -6   2  10        0.38        1.02      2.94 o 
  -5   2  10        1.02        3.31      3.40 o 
  -4   2  10        1.63        0.00      3.15 o 
  -3   2  10      681.48      713.00      4.71 o 
  -2   2  10      130.10      129.39      4.07 o 
  -1   2  10       35.90       37.91      3.82 o 
   0   2  10        8.77        6.89      3.82 o 
   1   2  10        7.15        7.88      3.38 o 
   2   2  10       10.86        9.50      3.68 o 
   3   2  10        0.11        0.00      3.13 o 
   4   2  10        4.36        2.32      2.97 o 
  -7   3  10       76.24       79.81      2.63 o 
  -6   3  10        2.07        0.88      2.85 o 
  -5   3  10       81.06       82.18      3.41 o 
  -4   3  10       37.28       38.47      2.90 o 
  -3   3  10      405.12      419.43      4.01 o 
  -2   3  10      363.55      378.68      4.17 o 
  -1   3  10       30.52       23.04      3.68 o 
   0   3  10      402.16      409.33      4.26 o 
   1   3  10       29.51       31.00      3.17 o 
   2   3  10      302.81      279.82      3.47 o 
   3   3  10       51.41       54.87      3.21 o 
  -7   4  10        0.44        0.17      2.61 o 
  -6   4  10        0.04        0.22      2.57 o 
  -5   4  10        0.48        0.19      2.74 o 
  -4   4  10        9.49       13.81      3.19 o 
  -3   4  10       39.80       40.86      3.14 o 
  -2   4  10      231.41      227.46      3.74 o 
  -1   4  10       54.81       56.17      3.37 o 
   0   4  10        0.39        5.02      3.15 o 
   1   4  10      103.87       94.17      3.35 o 
   2   4  10       38.70       36.97      2.82 o 
  -7   5  10       41.33       43.83      2.56 o 
  -6   5  10       50.94       54.55      2.94 o 
  -5   5  10       45.41       46.93      2.89 o 
  -4   5  10        0.42        3.13      3.17 o 
  -3   5  10       12.38       13.97      3.18 o 
  -2   5  10      290.17      299.14      3.79 o 
  -1   5  10      100.39      106.32      3.28 o 
   0   5  10       85.59       85.59      3.29 o 
   1   5  10       51.17       47.54      3.06 o 
  -6   6  10      116.64      103.67      2.63 o 
  -5   6  10      145.91      144.81      2.92 o 
  -4   6  10       96.01       93.99      3.01 o 
  -3   6  10        9.15        9.56      3.05 o 
  -2   6  10        3.84        3.63      2.98 o 
  -1   6  10      305.63      304.49      3.62 o 
   0   6  10       12.32       17.07      2.86 o 
  -5   7  10      167.47      166.39      3.05 o 
  -4   7  10        2.61        4.77      2.69 o 
  -3   7  10       62.01       64.41      3.08 o 
  -2   7  10        0.60        1.28      2.68 o 
   0 -10  11        0.04        4.50      2.88 o 
   1 -10  11        3.67        2.60      2.86 o 
   2 -10  11       53.07       51.23      2.94 o 
   3 -10  11       19.87       20.06      2.64 o 
  -2  -9  11       21.38       19.93      2.76 o 
  -1  -9  11       78.51       74.79      3.00 o 
   0  -9  11       30.16       35.45      2.84 o 
   1  -9  11      149.57      145.36      3.29 o 
   2  -9  11       65.14       61.83      3.12 o 
   3  -9  11      404.93      387.38      3.83 o 
   4  -9  11        3.73        5.92      2.78 o 
  -3  -8  11        0.85        0.00      2.90 o 
  -2  -8  11       21.05       21.44      3.09 o 
  -1  -8  11        7.16        4.92      2.85 o 
   0  -8  11       29.99       29.30      3.09 o 
   1  -8  11       54.40       58.57      3.09 o 
   2  -8  11      211.85      220.78      3.59 o 
   3  -8  11      129.10      128.72      3.36 o 
   4  -8  11      557.42      548.05      3.88 o 
   5  -8  11       14.17       13.45      2.90 o 
  -4  -7  11       75.09       71.16      3.00 o 
  -3  -7  11        0.55        5.54      2.76 o 
  -2  -7  11       43.57       46.73      3.25 o 
  -1  -7  11       22.03       27.42      3.18 o 
   0  -7  11       53.87       58.15      3.42 o 
   1  -7  11      320.93      324.84      3.86 o 
   2  -7  11      113.18      114.15      3.33 o 
   3  -7  11       30.96       36.41      3.23 o 
   4  -7  11       72.48       73.46      3.11 o 
   5  -7  11       76.02       78.36      2.88 o 
  -5  -6  11       32.48       36.61      2.86 o 
  -4  -6  11        7.00        9.35      2.86 o 
  -3  -6  11       23.82       25.25      3.19 o 
  -2  -6  11       42.03       46.86      3.31 o 
  -1  -6  11       43.13       49.20      3.37 o 
   0  -6  11        3.50        6.09      3.44 o 
   1  -6  11      136.49      129.33      3.46 o 
   2  -6  11      650.68      658.75      4.29 o 
   3  -6  11        0.01        0.00      3.13 o 
   4  -6  11        7.40        9.36      3.23 o 
   5  -6  11       44.66       49.61      2.92 o 
  -5  -5  11      120.82      106.23      3.04 o 
  -4  -5  11       30.27       31.86      3.01 o 
  -3  -5  11       30.17       30.79      3.08 o 
  -2  -5  11        5.34        6.21      3.16 o 
  -1  -5  11       30.22       30.87      3.66 o 
   0  -5  11       65.99       69.79      3.50 o 
   1  -5  11        7.80       10.47      3.47 o 
   2  -5  11      399.67      399.56      4.20 o 
   3  -5  11      227.83      226.66      3.73 o 
   4  -5  11        0.08        0.01      2.84 o 
   5  -5  11       32.16       35.48      2.98 o 
  -6  -4  11       15.60       16.13      2.55 o 
  -5  -4  11      195.02      186.35      3.11 o 
  -4  -4  11        6.79        5.57      2.99 o 
  -3  -4  11       56.86       54.09      3.32 o 
  -2  -4  11       19.62       23.50      3.30 o 
  -1  -4  11      792.31      820.98      5.04 o 
   0  -4  11      105.51      109.12      3.98 o 
   1  -4  11      135.85      134.51      4.21 o 
   2  -4  11        7.29       12.05      3.45 o 
   3  -4  11       38.11       36.44      3.30 o 
   4  -4  11      254.29      254.46      3.53 o 
   5  -4  11        5.64        8.61      2.93 o 
  -6  -3  11       51.54       47.71      2.93 o 
  -5  -3  11       11.80       10.70      2.93 o 
  -4  -3  11      126.87      129.01      3.35 o 
  -3  -3  11        1.51        0.00      3.32 o 
  -2  -3  11       54.64       52.54      3.85 o 
  -1  -3  11       98.98      105.24      3.73 o 
   0  -3  11     1965.55     2053.95      6.10 o 
   1  -3  11       42.93       44.87      3.84 o 
   2  -3  11      229.56      236.86      4.25 o 
   3  -3  11        0.00        0.00      3.14 o 
   4  -3  11      233.80      227.33      3.91 o 
   5  -3  11       20.63       26.62      3.01 o 
  -6  -2  11       15.40       21.68      2.90 o 
  -5  -2  11       30.10       39.94      3.13 o 
  -4  -2  11       77.81       82.87      3.49 o 
  -3  -2  11       14.54        8.38      3.31 o 
  -2  -2  11      565.42      556.69      4.56 o 
  -1  -2  11      467.04      443.33      4.17 o 
   0  -2  11       16.91       21.84      3.80 o 
   1  -2  11      320.93      336.04      4.10 o 
   2  -2  11      169.14      170.52      3.96 o 
   3  -2  11       11.92       15.47      3.72 o 
   4  -2  11        2.19        0.00      3.34 o 
   5  -2  11      164.70      163.47      3.37 o 
  -7  -1  11        6.11        4.69      2.59 o 
  -6  -1  11      187.39      179.90      3.26 o 
  -5  -1  11        4.04        4.98      2.79 o 
  -4  -1  11       30.00       38.59      3.19 o 
  -3  -1  11       71.68       78.24      3.47 o 
  -2  -1  11      428.50      414.75      4.27 o 
  -1  -1  11      224.74      203.90      3.91 o 
   0  -1  11      867.63      870.96      4.82 o 
   1  -1  11       16.20       13.82      3.26 o 
   2  -1  11       20.58       22.41      3.67 o 
   3  -1  11      385.29      398.41      4.22 o 
   4  -1  11        3.68        5.88      3.46 o 
   5  -1  11       10.48       11.80      2.68 o 
  -7   0  11        0.03        2.39      2.80 o 
  -6   0  11      299.05      280.80      3.48 o 
  -5   0  11       74.87       80.71      3.33 o 
  -4   0  11       16.89       19.99      3.28 o 
  -3   0  11        4.31        2.69      3.41 o 
  -2   0  11       32.56       35.00      3.66 o 
  -1   0  11       15.21       12.52      3.49 o 
   0   0  11        3.82        0.00      3.47 o 
   1   0  11      304.84      297.61      3.66 o 
   2   0  11       54.88       57.44      3.23 o 
   3   0  11      261.69      263.91      4.03 o 
   4   0  11      155.44      153.48      3.07 o 
  -7   1  11        6.28        2.47      2.88 o 
  -6   1  11       66.56       70.85      2.80 o 
  -5   1  11      221.24      226.30      3.61 o 
  -4   1  11      132.33      140.75      3.43 o 
  -3   1  11      165.75      194.92      3.72 o 
  -2   1  11      153.72      143.08      3.39 o 
  -1   1  11       13.42        7.50      3.42 o 
   0   1  11        0.69        0.00      3.38 o 
   1   1  11       40.86       41.08      3.16 o 
   2   1  11        0.14       10.25      3.28 o 
   3   1  11       15.51        8.98      3.10 o 
   4   1  11      199.62      190.58      3.32 o 
  -7   2  11        7.45       11.90      2.60 o 
  -6   2  11       19.06       18.58      2.91 o 
  -5   2  11      459.42      485.39      4.17 o 
  -4   2  11      303.06      307.83      3.88 o 
  -3   2  11      115.79      117.14      3.61 o 
  -2   2  11      304.33      331.04      4.17 o 
  -1   2  11       77.13       72.79      3.82 o 
   0   2  11      318.39      310.10      4.36 o 
   1   2  11        0.16        0.00      3.34 o 
   2   2  11       21.56       18.07      3.60 o 
   3   2  11        0.54        0.00      2.94 o 
  -7   3  11       25.10       23.35      2.55 o 
  -6   3  11       19.15       26.39      2.63 o 
  -5   3  11      448.12      455.74      3.94 o 
  -4   3  11      210.91      220.24      3.53 o 
  -3   3  11        1.46        0.00      3.32 o 
  -2   3  11        1.54        5.37      3.46 o 
  -1   3  11       71.38       76.16      3.57 o 
   0   3  11      161.96      158.95      3.47 o 
   1   3  11       65.06       58.54      3.10 o 
   2   3  11       35.47       36.61      2.98 o 
  -6   4  11       33.53       33.30      2.94 o 
  -5   4  11       19.75       24.03      2.66 o 
  -4   4  11      718.96      744.81      4.54 o 
  -3   4  11       74.54       72.55      3.25 o 
  -2   4  11      238.39      234.74      3.53 o 
  -1   4  11       18.50       24.96      3.21 o 
   0   4  11      207.92      203.33      3.57 o 
   1   4  11       68.13       65.50      3.08 o 
   2   4  11       12.24       12.39      2.64 o 
  -6   5  11      163.34      152.33      2.74 o 
  -5   5  11        3.90        5.76      2.68 o 
  -4   5  11        3.30        2.56      2.80 o 
  -3   5  11      308.42      310.92      3.74 o 
  -2   5  11       81.33       86.04      3.23 o 
  -1   5  11       60.88       63.61      3.12 o 
   0   5  11       31.06       32.56      2.95 o 
  -5   6  11       74.47       64.55      2.91 o 
  -4   6  11        2.76        2.82      2.66 o 
  -3   6  11       21.32       24.98      2.87 o 
  -2   6  11        0.03        1.74      2.72 o 
  -1   6  11      194.99      186.73      3.33 o 
   1 -10  12      228.88      221.40      3.27 o 
  -1  -9  12       34.84       31.03      2.96 o 
   0  -9  12       49.27       49.49      2.92 o 
   1  -9  12       60.81       62.30      3.15 o 
   2  -9  12       90.56       89.84      3.08 o 
   3  -9  12       50.27       47.83      2.92 o 
  -2  -8  12       27.13       26.33      2.86 o 
  -1  -8  12      284.60      280.25      3.55 o 
   0  -8  12       21.75       24.81      2.98 o 
   1  -8  12        2.09        4.48      3.10 o 
   2  -8  12        0.61        0.00      2.95 o 
   3  -8  12        8.01        6.87      3.10 o 
   4  -8  12        0.67        3.28      2.81 o 
  -3  -7  12        9.86        7.77      2.93 o 
  -2  -7  12        6.62        7.46      2.91 o 
  -1  -7  12       94.16      103.66      3.29 o 
   0  -7  12      273.44      277.84      3.75 o 
   1  -7  12        0.76        1.34      2.93 o 
   2  -7  12      122.81      124.64      3.22 o 
   3  -7  12       34.94       38.32      3.09 o 
   4  -7  12        5.51        7.05      2.93 o 
  -4  -6  12       55.45       58.72      2.81 o 
  -3  -6  12       11.13        7.07      3.18 o 
  -2  -6  12        0.42        0.00      3.14 o 
  -1  -6  12       18.58       25.76      3.30 o 
   0  -6  12      246.54      250.56      3.61 o 
   1  -6  12      270.05      260.16      3.84 o 
   2  -6  12      137.81      121.61      3.77 o 
   3  -6  12       86.49       92.68      3.32 o 
   4  -6  12        6.98        3.36      2.99 o 
   5  -6  12      214.31      207.03      3.34 o 
  -5  -5  12       26.54       22.60      2.85 o 
  -4  -5  12        0.01        2.97      2.95 o 
  -3  -5  12      648.31      676.57      4.37 o 
  -2  -5  12       59.71       64.97      3.56 o 
  -1  -5  12       80.05       77.65      3.59 o 
   0  -5  12      159.97      162.83      3.74 o 
   1  -5  12        1.37        1.59      3.51 o 
   2  -5  12      241.51      247.98      3.79 o 
   3  -5  12       21.97       25.27      3.44 o 
   4  -5  12       10.97       13.13      3.08 o 
   5  -5  12       16.77       12.29      2.70 o 
  -5  -4  12       64.81       66.71      2.98 o 
  -4  -4  12       26.86       30.70      2.91 o 
  -3  -4  12        2.87        9.93      3.41 o 
  -2  -4  12     1059.33     1106.63      4.98 o 
  -1  -4  12       27.12       24.11      3.49 o 
   0  -4  12       84.34       95.97      3.28 o 
   1  -4  12      201.91      201.37      4.01 o 
   2  -4  12      137.21      141.81      3.62 o 
   3  -4  12       77.27       77.82      3.20 o 
   4  -4  12       22.64       24.64      3.05 o 
   5  -4  12       97.81       90.69      3.26 o 
  -6  -3  12        0.64        0.00      2.62 o 
  -5  -3  12       86.57       83.95      3.10 o 
  -4  -3  12      448.15      453.42      3.91 o 
  -3  -3  12      465.05      493.64      4.41 o 
  -2  -3  12        0.10        1.57      3.56 o 
  -1  -3  12      192.65      212.91      3.65 o 
   0  -3  12      269.10      260.40      3.37 o 
   1  -3  12        4.86        9.60      3.25 o 
   2  -3  12        0.81        0.00      3.49 o 
   3  -3  12       83.49       91.35      3.39 o 
   4  -3  12      247.06      247.22      3.61 o 
   5  -3  12       97.70       92.10      2.98 o 
  -6  -2  12       52.69       55.00      2.90 o 
  -5  -2  12       23.69       20.79      3.02 o 
  -4  -2  12      187.93      186.84      3.37 o 
  -3  -2  12      297.30      310.12      3.62 o 
  -2  -2  12     1005.52     1073.18      4.68 o 
  -1  -2  12        6.37        2.64      3.58 o 
   0  -2  12        5.21        8.01      3.40 o 
   1  -2  12      337.35      339.58      3.75 o 
   2  -2  12       33.90       38.87      3.53 o 
   3  -2  12      135.50      138.35      3.77 o 
   4  -2  12       54.29       62.54      3.06 o 
  -6  -1  12        2.54        1.67      2.81 o 
  -5  -1  12       39.84       43.22      2.81 o 
  -4  -1  12      116.24      120.47      3.52 o 
  -3  -1  12      121.86      142.47      3.85 o 
  -2  -1  12        0.35        0.00      3.13 o 
  -1  -1  12      572.29      609.91      4.35 o 
   0  -1  12        7.91        6.31      3.45 o 
   1  -1  12      501.89      496.01      4.17 o 
   2  -1  12       15.35       19.62      3.46 o 
   3  -1  12       16.93       24.57      3.13 o 
   4  -1  12       38.86       32.04      2.79 o 
  -6   0  12       63.05       59.16      3.00 o 
  -5   0  12        0.63        3.02      2.69 o 
  -4   0  12      343.52      377.00      4.14 o 
  -3   0  12        0.94        6.44      2.94 o 
  -2   0  12        0.32        2.60      3.40 o 
  -1   0  12       80.74       75.67      3.28 o 
   0   0  12      169.07      166.79      3.62 o 
   1   0  12       65.68       68.37      3.49 o 
   2   0  12      173.70      173.21      3.77 o 
   3   0  12       40.04       40.57      3.14 o 
   4   0  12      193.64      184.28      3.33 o 
  -6   1  12       73.50       67.00      2.91 o 
  -5   1  12        1.49        0.36      2.84 o 
  -4   1  12        2.32        0.42      3.28 o 
  -3   1  12      270.88      284.86      3.55 o 
  -2   1  12        7.50       11.79      3.09 o 
  -1   1  12       53.05       52.31      3.31 o 
   0   1  12       39.03       38.71      3.37 o 
   1   1  12       17.40       18.81      3.43 o 
   2   1  12      134.89      127.88      3.84 o 
   3   1  12       14.69       19.59      3.08 o 
  -6   2  12       89.73       81.39      2.90 o 
  -5   2  12        5.48        1.20      3.04 o 
  -4   2  12        1.19        3.49      3.00 o 
  -3   2  12        0.70        6.32      3.46 o 
  -2   2  12      546.66      539.65      3.98 o 
  -1   2  12        3.26        2.62      3.01 o 
   0   2  12       42.00       44.71      3.57 o 
   1   2  12       42.74       40.58      3.07 o 
   2   2  12      579.11      538.01      4.50 o 
  -6   3  12      346.86      317.51      3.62 o 
  -5   3  12       12.53       10.78      2.84 o 
  -4   3  12       37.52       37.56      2.92 o 
  -3   3  12        0.34        4.12      3.38 o 
  -2   3  12      276.05      275.84      3.94 o 
  -1   3  12       19.10       23.34      3.21 o 
   0   3  12      108.59      104.86      3.35 o 
   1   3  12        0.78        2.43      3.13 o 
   2   3  12       51.32       39.33      2.78 o 
  -6   4  12        6.69        6.63      2.65 o 
  -5   4  12       72.30       69.73      3.00 o 
  -4   4  12       85.30       91.20      3.06 o 
  -3   4  12       19.96       23.67      3.19 o 
  -2   4  12       19.15       20.38      3.07 o 
  -1   4  12       98.92       97.92      3.20 o 
   0   4  12       35.54       36.52      3.09 o 
   1   4  12       66.59       62.41      3.12 o 
  -5   5  12       11.86       17.86      2.86 o 
  -4   5  12       11.43       11.83      2.64 o 
  -3   5  12      193.57      186.35      3.44 o 
  -2   5  12       24.95       23.25      2.82 o 
  -1   5  12        5.86        5.45      2.86 o 
   0  -9  13       10.22       13.15      2.95 o 
   1  -9  13      106.56       99.45      2.84 o 
   2  -9  13        1.78        0.00      2.80 o 
  -2  -8  13      162.27      150.69      3.16 o 
  -1  -8  13      119.47      112.60      3.08 o 
   0  -8  13       55.21       60.36      3.00 o 
   1  -8  13      137.19      132.16      3.42 o 
   2  -8  13        0.04        2.35      2.76 o 
   3  -8  13        1.43        4.75      2.82 o 
  -3  -7  13       43.69       38.28      2.90 o 
  -2  -7  13        3.58        6.69      3.04 o 
  -1  -7  13      422.72      422.73      3.86 o 
   0  -7  13      265.90      248.71      3.64 o 
   1  -7  13        7.77       10.60      3.21 o 
   2  -7  13        0.19        6.24      3.03 o 
   3  -7  13      245.84      235.87      3.31 o 
   4  -7  13       28.70       26.81      3.03 o 
  -4  -6  13        1.83        0.92      2.85 o 
  -3  -6  13       10.77       11.44      3.04 o 
  -2  -6  13      195.61      180.69      3.36 o 
  -1  -6  13       11.60       10.17      3.06 o 
   0  -6  13      147.45      152.85      3.28 o 
   1  -6  13        9.35        6.50      3.27 o 
   2  -6  13        1.56        5.01      3.34 o 
   3  -6  13       39.56       40.76      3.11 o 
   4  -6  13      255.15      255.37      3.53 o 
  -4  -5  13      171.59      166.72      3.28 o 
  -3  -5  13      139.15      137.88      3.38 o 
  -2  -5  13       15.55       17.85      3.35 o 
  -1  -5  13      264.21      252.54      3.73 o 
   0  -5  13       10.32       15.17      3.56 o 
   1  -5  13      168.97      164.65      3.72 o 
   2  -5  13       29.91       28.11      3.20 o 
   3  -5  13      126.04      123.23      3.48 o 
   4  -5  13       44.82       42.53      2.81 o 
  -5  -4  13      269.80      255.68      3.20 o 
  -4  -4  13       21.92       24.19      2.88 o 
  -3  -4  13       26.34       30.22      2.99 o 
  -2  -4  13      174.39      184.99      3.78 o 
  -1  -4  13       39.29       48.27      3.15 o 
   0  -4  13        3.52        6.74      3.17 o 
   1  -4  13        1.06        0.00      3.11 o 
   2  -4  13      299.81      308.51      4.17 o 
   3  -4  13       48.59       45.56      3.04 o 
   4  -4  13       34.05       33.70      2.98 o 
  -5  -3  13      117.06      107.85      3.04 o 
  -4  -3  13      416.33      415.81      3.96 o 
  -3  -3  13       48.80       51.54      3.34 o 
  -2  -3  13       21.10       22.93      3.08 o 
  -1  -3  13       84.45       96.62      3.55 o 
   0  -3  13        1.68        6.61      3.41 o 
   1  -3  13      105.42      105.18      3.14 o 
   2  -3  13        1.73        3.48      3.30 o 
   3  -3  13       42.56       48.55      3.27 o 
   4  -3  13       11.76       16.99      3.01 o 
  -6  -2  13       78.31       82.83      2.88 o 
  -5  -2  13       68.08       70.31      3.10 o 
  -4  -2  13        6.25        4.96      3.05 o 
  -3  -2  13      335.92      323.84      3.70 o 
  -2  -2  13       20.06       21.18      3.15 o 
  -1  -2  13      203.37      209.97      3.45 o 
   0  -2  13        0.20        0.00      3.11 o 
   1  -2  13      299.00      318.34      3.78 o 
   2  -2  13       69.02       69.39      3.40 o 
   3  -2  13        0.59        7.79      3.11 o 
   4  -2  13        2.62        4.94      2.87 o 
  -6  -1  13      369.48      358.21      3.48 o 
  -5  -1  13       65.70       70.40      2.90 o 
  -4  -1  13       67.76       69.43      3.12 o 
  -3  -1  13       25.14       32.44      3.21 o 
  -2  -1  13        7.35       12.42      3.26 o 
  -1  -1  13       51.36       60.45      3.36 o 
   0  -1  13       30.93       35.58      3.13 o 
   1  -1  13      144.70      142.89      3.41 o 
   2  -1  13      190.67      195.32      3.45 o 
   3  -1  13      126.65      121.58      3.18 o 
  -6   0  13       23.23       21.86      2.92 o 
  -5   0  13      440.82      435.64      3.87 o 
  -4   0  13       68.86       67.44      3.17 o 
  -3   0  13       91.25       95.33      3.19 o 
  -2   0  13      105.52      106.67      3.22 o 
  -1   0  13      615.81      625.09      4.20 o 
   0   0  13      238.00      237.06      3.65 o 
   1   0  13       10.88       12.09      3.07 o 
   2   0  13       38.29       37.72      3.04 o 
   3   0  13       25.94       22.52      3.46 o 
  -6   1  13        9.56       12.48      2.93 o 
  -5   1  13       13.63       13.20      3.03 o 
  -4   1  13      374.72      366.37      3.79 o 
  -3   1  13      134.44      136.54      3.22 o 
  -2   1  13       91.69       99.27      3.33 o 
  -1   1  13      214.90      211.43      3.22 o 
   0   1  13      946.85      944.08      4.50 o 
   1   1  13        6.32        2.45      3.31 o 
   2   1  13       36.02       32.47      3.03 o 
  -6   2  13       26.67       27.18      2.59 o 
  -5   2  13       24.33       25.27      3.14 o 
  -4   2  13       53.26       58.38      3.08 o 
  -3   2  13       12.78       11.81      2.92 o 
  -2   2  13      232.97      215.91      3.16 o 
  -1   2  13        0.01        0.91      2.71 o 
   0   2  13       51.08       48.77      3.23 o 
   1   2  13      124.56      121.14      3.55 o 
   2   2  13        0.56        1.11      2.95 o 
  -6   3  13      128.48      116.07      2.96 o 
  -5   3  13        7.59       13.57      2.56 o 
  -4   3  13        1.74        0.00      2.89 o 
  -3   3  13        2.98        0.00      3.21 o 
  -2   3  13       94.86       98.01      3.18 o 
  -1   3  13      123.99      118.64      3.08 o 
   0   3  13       31.49       28.19      3.12 o 
   1   3  13        3.71        5.85      2.93 o 
  -5   4  13      297.45      284.02      3.39 o 
  -4   4  13        3.55        7.86      3.08 o 
  -3   4  13        0.06        0.05      2.87 o 
  -2   4  13       16.37       15.19      2.60 o 
  -1   4  13      126.04      115.94      3.04 o 
  -3   5  13       41.99       41.28      2.98 o 
  -1  -8  14        0.64        0.00      2.72 o 
   0  -8  14        1.96        3.00      2.78 o 
   1  -8  14      190.37      182.57      3.30 o 
   2  -8  14        1.90        2.27      2.77 o 
  -2  -7  14       12.30       12.72      2.61 o 
  -1  -7  14        1.33        3.59      2.72 o 
   0  -7  14       18.47       16.86      2.95 o 
   1  -7  14        3.92        3.47      2.86 o 
   2  -7  14      202.94      202.52      3.38 o 
   3  -7  14        0.01        0.00      3.06 o 
  -3  -6  14      130.78      125.44      3.04 o 
  -2  -6  14       14.48        8.96      2.94 o 
  -1  -6  14      127.32      133.71      3.23 o 
   0  -6  14       36.66       40.65      2.95 o 
   1  -6  14      148.31      144.36      3.35 o 
   2  -6  14       31.71       30.61      2.92 o 
   3  -6  14       57.28       59.81      3.02 o 
  -4  -5  14       58.21       59.42      2.88 o 
  -3  -5  14      100.39       99.74      3.14 o 
  -2  -5  14        0.13        1.29      2.87 o 
  -1  -5  14       31.83       31.84      2.92 o 
   0  -5  14      217.44      220.80      3.22 o 
   1  -5  14      102.55      109.81      2.93 o 
   2  -5  14      137.04      138.03      3.26 o 
   3  -5  14        7.15        7.32      3.18 o 
  -4  -4  14        5.19        9.60      2.84 o 
  -3  -4  14        9.98       15.26      2.95 o 
  -2  -4  14       27.92       29.86      3.01 o 
  -1  -4  14       92.66       94.98      3.37 o 
   0  -4  14        0.33        6.56      2.99 o 
   1  -4  14       67.59       74.06      3.12 o 
   2  -4  14      236.04      231.17      3.05 o 
   3  -4  14      128.38      129.37      3.26 o 
  -5  -3  14        0.37        1.17      2.84 o 
  -4  -3  14      193.65      196.42      3.40 o 
  -3  -3  14        0.22        3.28      3.07 o 
  -2  -3  14        2.88        6.68      2.95 o 
  -1  -3  14       42.38       39.94      2.93 o 
   0  -3  14      551.00      574.94      3.80 o 
   1  -3  14       34.67       36.07      2.82 o 
   2  -3  14        3.79        6.39      3.03 o 
   3  -3  14      152.69      147.87      3.33 o 
  -5  -2  14       14.08       16.14      2.89 o 
  -4  -2  14      194.13      196.43      3.35 o 
  -3  -2  14      108.54      113.64      3.26 o 
  -2  -2  14        1.17        0.00      2.84 o 
  -1  -2  14       81.20       81.23      2.94 o 
   0  -2  14       55.64       60.15      2.79 o 
   1  -2  14      560.78      579.14      4.01 o 
   2  -2  14       28.23       26.38      2.98 o 
   3  -2  14       88.11       83.37      3.25 o 
  -5  -1  14       24.81       25.71      3.08 o 
  -4  -1  14      132.14      127.54      3.00 o 
  -3  -1  14      541.70      513.94      3.81 o 
  -2  -1  14        0.32        2.94      2.99 o 
  -1  -1  14        3.36        0.83      2.74 o 
   0  -1  14       34.15       30.88      2.74 o 
   1  -1  14      131.91      122.54      3.09 o 
   2  -1  14       58.53       55.37      2.91 o 
   3  -1  14       58.27       57.16      3.23 o 
  -5   0  14      248.71      241.59      3.09 o 
  -4   0  14       33.83       35.76      2.54 o 
  -3   0  14      100.70       98.00      3.02 o 
  -2   0  14      438.37      434.86      3.63 o 
  -1   0  14       11.69        6.83      2.92 o 
   0   0  14       44.31       42.03      3.11 o 
   1   0  14       81.78       76.37      2.82 o 
   2   0  14       57.31       55.04      2.55 o 
  -5   1  14      144.13      140.00      3.16 o 
  -4   1  14      219.03      208.23      3.14 o 
  -3   1  14      118.92      116.03      3.15 o 
  -2   1  14       27.02       28.52      2.66 o 
  -1   1  14      139.31      145.54      2.96 o 
   0   1  14        6.05        3.52      3.02 o 
   1   1  14       10.38       11.93      3.10 o 
  -5   2  14        0.69        0.00      3.21 o 
  -4   2  14      367.99      361.31      3.20 o 
  -3   2  14      314.93      301.79      3.45 o 
  -2   2  14      345.45      330.73      3.29 o 
  -1   2  14       13.05        9.21      2.95 o 
   0   2  14       35.20       42.79      2.72 o 
   1   2  14        1.56        1.65      2.84 o 
  -4   3  14       15.81       16.13      3.36 o 
  -3   3  14      388.83      371.80      3.59 o 
  -2   3  14      114.34      106.07      2.89 o 
  -1   3  14      195.81      184.72      3.10 o 
  -3   4  14       27.45       35.75      2.86 o 
  -1  -7  15      167.07      157.93      3.11 o 
   0  -7  15       49.17       48.35      2.75 o 
   1  -7  15       18.44       19.58      2.77 o 
   2  -7  15        0.01        0.00      2.82 o 
  -2  -6  15      152.00      153.37      3.31 o 
  -1  -6  15       94.67      100.11      3.30 o 
   0  -6  15      158.58      155.19      3.01 o 
   1  -6  15       69.15       69.68      2.95 o 
   2  -6  15        7.69        6.50      2.77 o 
  -3  -5  15      326.16      316.24      3.51 o 
  -2  -5  15       29.60       28.92      2.62 o 
  -1  -5  15       78.22       79.19      2.79 o 
   0  -5  15      144.16      138.95      2.87 o 
   1  -5  15       40.75       45.77      2.92 o 
   2  -5  15        7.54       10.56      2.75 o 
  -4  -4  15       10.59       13.46      2.80 o 
  -3  -4  15      145.53      145.34      3.52 o 
  -2  -4  15      884.73      881.83      4.32 o 
  -1  -4  15       39.42       45.24      3.15 o 
   0  -4  15        0.19        0.00      3.08 o 
   1  -4  15       27.98       32.03      3.03 o 
   2  -4  15        2.67        5.04      2.98 o 
  -4  -3  15        7.25        7.90      2.94 o 
  -3  -3  15        0.36        0.00      2.70 o 
  -2  -3  15      150.75      151.70      3.11 o 
  -1  -3  15      630.29      623.24      3.84 o 
   0  -3  15       82.04       85.10      3.06 o 
   1  -3  15      144.66      144.25      3.28 o 
   2  -3  15        7.34       10.11      2.89 o 
  -4  -2  15      111.53      111.37      2.96 o 
  -3  -2  15        1.99        2.37      2.76 o 
  -2  -2  15      105.48      102.32      3.19 o 
  -1  -2  15       64.56       68.37      2.97 o 
   0  -2  15      171.64      175.90      3.33 o 
   1  -2  15       73.82       75.13      2.98 o 
   2  -2  15       12.05       11.98      2.53 o 
  -5  -1  15        2.44        0.00      2.87 o 
  -4  -1  15       43.48       47.35      2.45 o 
  -3  -1  15      101.62       94.68      3.04 o 
  -2  -1  15       91.17       90.08      3.14 o 
  -1  -1  15      204.87      202.98      3.12 o 
   0  -1  15       65.49       72.78      2.85 o 
   1  -1  15        5.07        3.39      2.62 o 
   2  -1  15       24.47       22.46      2.76 o 
  -5   0  15      140.62      138.66      3.25 o 
  -4   0  15       48.92       42.96      2.66 o 
  -3   0  15        4.88        0.00      2.80 o 
  -2   0  15      206.28      205.19      3.13 o 
  -1   0  15      113.67      115.18      2.91 o 
   0   0  15       67.58       72.98      2.72 o 
   1   0  15       16.38       12.61      2.85 o 
  -4   1  15      105.55       94.71      3.16 o 
  -3   1  15       90.47       90.34      2.92 o 
  -2   1  15      176.80      170.64      3.17 o 
  -1   1  15       22.86       24.59      2.87 o 
   0   1  15       77.14       72.24      2.97 o 
  -4   2  15        1.24        2.76      2.70 o 
  -3   2  15        1.07        0.00      2.64 o 
  -2   2  15       39.58       41.70      2.73 o 
  -1   2  15      188.51      174.59      3.14 o 
  -1  -6  16       45.46       48.85      2.67 o 
   0  -6  16       96.55       99.33      3.12 o 
  -2  -5  16        2.48        3.67      2.74 o 
  -1  -5  16        9.03        9.77      2.95 o 
   0  -5  16       92.55       92.91      3.14 o 
   1  -5  16       40.32       37.78      2.87 o 
  -3  -4  16      194.50      171.88      2.82 o 
  -2  -4  16        0.01        1.66      2.72 o 
  -1  -4  16       14.22       17.96      2.97 o 
   0  -4  16       24.48       29.62      2.86 o 
   1  -4  16      360.42      356.99      3.58 o 
  -3  -3  16       15.01       15.88      2.62 o 
  -2  -3  16       34.79       39.90      2.70 o 
  -1  -3  16       14.26       14.38      2.94 o 
   0  -3  16        0.15        0.00      2.75 o 
   1  -3  16       42.45       44.31      2.84 o 
  -3  -2  16      137.56      138.72      3.08 o 
  -2  -2  16        2.76        5.33      2.84 o 
  -1  -2  16      174.13      171.86      2.88 o 
   0  -2  16      134.31      144.79      3.13 o 
   1  -2  16        0.08        0.00      2.62 o 
  -3  -1  16       33.89       38.41      2.74 o 
  -2  -1  16       91.72      100.18      2.84 o 
  -1  -1  16        5.07        2.80      2.50 o 
   0  -1  16      430.71      412.78      3.51 o 
  -3   0  16        2.16        2.11      2.59 o 
  -2   0  16        0.27        0.61      2.56 o 
  -1   0  16       10.45        9.49      2.54 o 
                                                 
